# Supplementary material for: Meta-analysis of glioblastoma multiforme versus anaplastic astrocytoma identifies robust gene markers
Source: Mol Cancer. 2009 Sep 4;8:71. doi: 10.1186/1476-4598-8-71 (PMC2743637; doi:10.1186/1476-4598-8-71)
Supplement: Additional file 1 — Probe set table. This table contains analysis results for all probe sets from the human U133A array. The columns contain the gene symbol, the gene name, the average fold change of GBM vs. AA, the rank sum, the q-value derived from this rank sum, and the gene's ranks in all four studies (where the ranks were multiplied by -1 when their corresponding moderated t-statistic was negative). [file 1476-4598-8-71-S1.csv]

Probeset	Symbol	Name	Fold change	Rank sum	q-value	Petalidis rank	Phillips rank	Sun rank	Tso rank
200946_x_at	GLUD1	glutamate dehydrogenase 1	-2.3	-88675	0	-22119	-22196	-22170	-22190
200947_s_at	GLUD1	glutamate dehydrogenase 1	-2.1	-88636	0	-22143	-22169	-22161	-22163
215794_x_at	GLUD2	glutamate dehydrogenase 2	-2.5	-88551	0	-22020	-22200	-22171	-22160
208659_at	CLIC1	chloride intracellular channel 1	2.6	88360	0	22201	21935	22079	22145
211980_at	COL4A1	collagen, type IV, alpha 1	4.2	88345	0	22207	22111	22154	21873
218802_at	CCDC109B	coiled-coil domain containing 109B	2.4	88263	0	21943	22058	22172	22090
210512_s_at	VEGFA	vascular endothelial growth factor A	4.4	88114	0	22183	22123	22000	21808
211964_at	COL4A2	collagen, type IV, alpha 2	3.8	88113	0	22190	21793	22158	21972
206850_at	RASL10A	RAS-like, family 10, member A	-2.4	-88100	0	-22072	-22051	-21791	-22186
202718_at	IGFBP2	insulin-like growth factor binding protein 2, 36kDa	6.4	88045	0	22205	21598	22138	22104
211719_x_at	FN1	fibronectin 1	2.7	87969	0	22060	22043	21850	22016
202187_s_at	PPP2R5A	protein phosphatase 2, regulatory subunit B', alpha isoform	-1.7	-87873	0	-22098	-21616	-22206	-21953
201896_s_at	PSRC1	proline/serine-rich coiled-coil 1	2.3	87804	0	21890	21984	21799	22131
210495_x_at	FN1	fibronectin 1	2.5	87782	0	22052	21971	21929	21830
215323_at	LUZP2	leucine zipper protein 2	-1.9	-87712	0	-21950	-22030	-21538	-22194
212272_at	LPIN1	lipin 1	-1.4	-87671	0	-21709	-22181	-21938	-21843
202207_at	ARL4C	ADP-ribosylation factor-like 4C	2.7	87669	0	22177	21478	22074	21940
216442_x_at	FN1	fibronectin 1	2.6	87632	0	22018	21940	21868	21806
208658_at	PDIA4	protein disulfide isomerase family A, member 4	1.7	87580	0	21768	22067	21691	22054
202912_at	ADM	adrenomedullin	4.8	87578	0	22194	21675	22112	21597
209981_at	CSDC2	cold shock domain containing C2, RNA binding	-2.2	-87572	0	-22210	-22152	-21848	-21362
212464_s_at	FN1	fibronectin 1	2.6	87532	0	22012	21782	21861	21877
217733_s_at	TMSB10	thymosin, beta 10	1.8	87507	0	22151	21079	22119	22158
202208_s_at	ARL4C	ADP-ribosylation factor-like 4C	2.2	87437	0	22155	21513	22183	21586
209395_at	CHI3L1	chitinase 3-like 1 (cartilage glycoprotein-39)	8.6	87420	0	21797	21563	21856	22204
209396_s_at	CHI3L1	chitinase 3-like 1 (cartilage glycoprotein-39)	9.7	87411	0	22032	21219	21955	22205
201830_s_at	NET1	neuroepithelial cell transforming gene 1	-2.7	-87402	0	-22122	-21487	-21600	-22193
209087_x_at	MCAM	melanoma cell adhesion molecule	2	87402	0	22028	22075	22017	21282
200650_s_at	LDHA	lactate dehydrogenase A	2.1	87393	0	22196	21770	22169	21258
202404_s_at	COL1A2	collagen, type I, alpha 2	5.5	87385	0	22050	21917	21996	21422
201425_at	ALDH2	aldehyde dehydrogenase 2 family (mitochondrial)	-1.8	-87338	0	-22170	-21146	-22034	-21988
215076_s_at	COL3A1	collagen, type III, alpha 1 (Ehlers-Danlos syndrome type IV, autosomal dominant)	6.8	87293	0.000253165	22188	21510	22010	21585
200771_at	LAMC1	laminin, gamma 1 (formerly LAMB2)	2.3	87269	0.000253165	22213	21814	21954	21288
212811_x_at	SLC1A4	solute carrier family 1 (glutamate/neutral amino acid transporter), member 4	-1.8	-87203	0.000253165	-21940	-21739	-21646	-21878
200600_at	MSN	moesin	2.2	87202	0.000253165	22115	21641	21358	22088
211203_s_at	CNTN1	contactin 1	-2.5	-87201	0.000253165	-21322	-22105	-21937	-21837
208782_at	FSTL1	follistatin-like 1	2.3	87093	0.000253165	21624	21986	21698	21785
202605_at	GUSB	glucuronidase, beta	1.8	87082	0.000253165	22045	21627	21218	22192
216438_s_at	TMSB4X /// TMSL3	thymosin, beta 4, X-linked /// thymosin-like 3	1.4	87002	0.000253165	21087	21863	21896	22156
200738_s_at	PGK1	phosphoglycerate kinase 1	1.7	86993	0.000253165	22127	21255	21910	21701
209610_s_at	SLC1A4	solute carrier family 1 (glutamate/neutral amino acid transporter), member 4	-2.1	-86991	0.000253165	-21721	-21526	-21905	-21839
201136_at	PLP2	proteolipid protein 2 (colonic epithelium-enriched)	2.5	86981	0.000253165	22203	21431	22173	21174
200663_at	CD63	CD63 molecule	1.5	86948	0.000253165	21748	21596	21465	22139
205903_s_at	KCNN3	potassium intermediate/small conductance calcium-activated channel, subfamily N, member 3	-2.6	-86928	0.000253165	-22009	-21759	-21334	-21826
201666_at	TIMP1	TIMP metallopeptidase inhibitor 1	4.9	86878	0.000253165	22215	20510	22075	22078
216044_x_at	FAM69A	family with sequence similarity 69, member A	-2	-86868	0.000253165	-22174	-21367	-22207	-21120
213491_x_at	RPN2	ribophorin II	1.5	86849	0.000253165	21686	21749	21455	21959
201590_x_at	ANXA2	annexin A2	2.6	86823	0.000253165	22121	21239	21828	21635
200916_at	TAGLN2	transgelin 2	2.4	86780	0.000253165	22186	21082	21623	21889
211527_x_at	VEGFA	vascular endothelial growth factor A	4.2	86752	0.000253165	22137	21362	22001	21252
208949_s_at	LGALS3	lectin, galactoside-binding, soluble, 3	3.2	86751	0.000253165	22136	21769	22002	20844
213503_x_at	ANXA2	annexin A2	2.7	86734	0.000253165	22116	21373	21845	21400
208636_at	ACTN1	actinin, alpha 1	2.6	86727	0.000253165	21809	21556	22211	21151
212453_at	KIAA1279	KIAA1279	-1.5	-86727	0.000253165	-22140	-21151	-21917	-21519
202403_s_at	COL1A2	collagen, type I, alpha 2	4	86656	0.000253165	21947	21846	21928	20935
205359_at	AKAP6	A kinase (PRKA) anchor protein 6	-1.6	-86647	0.000253165	-22197	-22083	-20766	-21601
220927_s_at	HPSE2	heparanase 2	-1.8	-86611	0.000253165	-21488	-21654	-21339	-22130
212169_at	FKBP9	FK506 binding protein 9, 63 kDa	1.9	86571	0.000253165	22199	21099	21925	21348
200755_s_at	CALU	calumenin	1.8	86569	0.000253165	21265	21893	21816	21595
218228_s_at	TNKS2	tankyrase, TRF1-interacting ankyrin-related ADP-ribose polymerase 2	-1.5	-86569	0.000253165	-21929	-22186	-21647	-20807
211981_at	COL4A1	collagen, type IV, alpha 1	3.8	86535	0.000253165	22171	20868	22020	21476
211048_s_at	PDIA4	protein disulfide isomerase family A, member 4	1.7	86515	0.000253165	21966	22059	21297	21193
207606_s_at	ARHGAP12	Rho GTPase activating protein 12	-1.7	-86504	0.000253165	-22156	-21469	-21946	-20933
210427_x_at	ANXA2	annexin A2	2.6	86415	0.000253165	22120	21171	21839	21285
214430_at	GLA	galactosidase, alpha	1.4	86357	0.000253165	21222	22076	21156	21903
213549_at	---	Transcribed locus	-1.7	-86331	0.000253165	-20771	-21396	-22123	-22041
221008_s_at	AGXT2L1	alanine-glyoxylate aminotransferase 2-like 1	-5.2	-86303	0.000253165	-21953	-20696	-22140	-21514
209611_s_at	SLC1A4	solute carrier family 1 (glutamate/neutral amino acid transporter), member 4	-1.6	-86300	0.000253165	-22014	-22155	-20046	-22085
201852_x_at	COL3A1	collagen, type III, alpha 1 (Ehlers-Danlos syndrome type IV, autosomal dominant)	5.4	86292	0.000253165	22160	20880	21987	21265
206037_at	CCBL1	cysteine conjugate-beta lyase; cytoplasmic (glutamine transaminase K, kyneurenine aminotransferase)	-1.4	-86259	0.000253165	-21710	-21704	-21163	-21682
201944_at	HEXB	hexosaminidase B (beta polypeptide)	1.8	86208	0.000253165	22134	20287	21764	22023
213905_x_at	BGN	biglycan	2.3	86177	0.000253165	22148	21810	20715	21504
209344_at	TPM4	tropomyosin 4	2	86176	0.000253165	22029	21786	22013	20348
217687_at	ADCY2	adenylate cyclase 2 (brain)	-1.6	-86165	0.000253165	-21909	-22201	-20639	-21416
218862_at	ASB13	ankyrin repeat and SOCS box-containing 13	-1.4	-86104	0.000253165	-21841	-22162	-21356	-20745
212171_x_at	VEGFA	vascular endothelial growth factor A	3	86075	0.000253165	22085	21573	21939	20478
211936_at	HSPA5	heat shock 70kDa protein 5 (glucose-regulated protein, 78kDa)	1.6	86065	0.000253165	21902	21962	21719	20482
212695_at	CRY2	cryptochrome 2 (photolyase-like)	-1.6	-86062	0.000253165	-21786	-21997	-22019	-20260
203853_s_at	GAB2	GRB2-associated binding protein 2	-1.5	-86058	0.000253165	-21701	-21958	-21471	-20928
205812_s_at	TMED9	transmembrane emp24 protein transport domain containing 9	1.5	86044	0.000344828	22187	19958	21893	22006
201664_at	SMC4	structural maintenance of chromosomes 4	2.4	85993	0.000344828	22123	21982	19970	21918
211340_s_at	MCAM	melanoma cell adhesion molecule	1.7	85988	0.000344828	21834	21302	22036	20816
201616_s_at	CALD1	caldesmon 1	2.2	85974	0.000344828	22016	22098	21478	20382
211945_s_at	ITGB1	integrin, beta 1 (fibronectin receptor, beta polypeptide, antigen CD29 includes MDF2, MSK12)	1.6	85971	0.000344828	20555	21910	21793	21713
205572_at	ANGPT2	angiopoietin 2	2.3	85953	0.000344828	21959	21458	21335	21201
214279_s_at	NDRG2	NDRG family member 2	-3.2	-85942	0.000344828	-21273	-21981	-21871	-20817
203430_at	HEBP2	heme binding protein 2	1.7	85919	0.000344828	21822	20202	22124	21771
203186_s_at	S100A4	S100 calcium binding protein A4	2.6	85893	0.00043956	21849	21559	21811	20674
201261_x_at	BGN	biglycan	2	85879	0.00043956	22097	21512	20786	21484
204072_s_at	FRY	furry homolog (Drosophila)	-2	-85862	0.00043956	-21990	-20830	-21403	-21639
203729_at	EMP3	epithelial membrane protein 3	3.8	85842	0.00043956	22181	19661	22165	21835
212810_s_at	SLC1A4	solute carrier family 1 (glutamate/neutral amino acid transporter), member 4	-2	-85826	0.000490196	-21697	-20676	-22058	-21395
213217_at	ADCY2	adenylate cyclase 2 (brain)	-2.5	-85806	0.000490196	-22214	-20729	-21560	-21303
210978_s_at	TAGLN2	transgelin 2	2.3	85794	0.000490196	22102	20477	21692	21523
201829_at	NET1	neuroepithelial cell transforming gene 1	-2	-85790	0.000490196	-22157	-20238	-21207	-22188
213399_x_at	RPN2	ribophorin II	1.5	85749	0.000490196	21655	21752	21153	21189
213571_s_at	EIF4E2	eukaryotic translation initiation factor 4E family member 2	1.7	85734	0.000490196	22030	21772	21860	20072
212323_s_at	VPS13D	vacuolar protein sorting 13 homolog D (S. cerevisiae)	-1.5	-85726	0.000490196	-21771	-21085	-21847	-21023
221824_s_at	8-Mar	membrane-associated ring finger (C3HC4) 8	-1.6	-85723	0.000490196	-21866	-22016	-21921	-19920
202393_s_at	KLF10	Kruppel-like factor 10	2	85711	0.000490196	21732	21890	20038	22051
200974_at	ACTA2	actin, alpha 2, smooth muscle, aorta	2.3	85703	0.000490196	21661	21838	21682	20522
213455_at	FAM114A1	family with sequence similarity 114, member A1	1.7	85667	0.000490196	22081	20913	20853	21820
205882_x_at	ADD3	adducin 3 (gamma)	-1.9	-85612	0.000571429	-22153	-21149	-21941	-20369
212771_at	C10orf38	chromosome 10 open reading frame 38	-1.9	-85534	0.000571429	-21968	-21725	-21283	-20558
202310_s_at	COL1A1	collagen, type I, alpha 1	6	85524	0.000571429	22124	20332	22035	21033
201762_s_at	PSME2	proteasome (prosome, macropain) activator subunit 2 (PA28 beta)	1.6	85501	0.00057971	21472	21421	21374	21234
213340_s_at	KIAA0495	KIAA0495	1.7	85499	0.00057971	22206	21312	20330	21651
213338_at	TMEM158	transmembrane protein 158	2.7	85478	0.00057971	21873	21281	21223	21101
212326_at	VPS13D	vacuolar protein sorting 13 homolog D (S. cerevisiae)	-1.7	-85464	0.00057971	-21213	-22137	-21552	-20562
214496_x_at	MYST4	MYST histone acetyltransferase (monocytic leukemia) 4	-1.5	-85464	0.00057971	-21838	-21372	-20051	-22203
211162_x_at	SCD	stearoyl-CoA desaturase (delta-9-desaturase)	-2	-85445	0.00057971	-21337	-22190	-20939	-20979
219196_at	SCG3	secretogranin III	-2.7	-85440	0.00057971	-21791	-19990	-21901	-21758
212077_at	CALD1	caldesmon 1	2	85430	0.00057971	22189	21923	21141	20177
200791_s_at	IQGAP1	IQ motif containing GTPase activating protein 1	1.9	85416	0.00057971	20374	21483	21843	21716
213113_s_at	SLC43A3	solute carrier family 43, member 3	1.7	85400	0.00057971	22161	21740	20437	21062
202043_s_at	SMS	spermine synthase	1.7	85394	0.00057971	20440	22092	21291	21571
201752_s_at	ADD3	adducin 3 (gamma)	-1.9	-85371	0.00057971	-22168	-21008	-22044	-20151
221729_at	COL5A2	collagen, type V, alpha 2	3	85369	0.00057971	22211	21254	22204	19700
212481_s_at	TPM4	tropomyosin 4	1.8	85367	0.00057971	22049	20931	21965	20422
201105_at	LGALS1	lectin, galactoside-binding, soluble, 1 (galectin 1)	2.5	85327	0.00057971	22204	19623	21632	21868
209773_s_at	RRM2	ribonucleotide reductase M2 polypeptide	2.4	85269	0.00057971	21555	21154	21290	21270
207447_s_at	MGAT4C	mannosyl (alpha-1,3-)-glycoprotein beta-1,4-N-acetylglucosaminyltransferase, isozyme C (putative)	-1.7	-85227	0.00057971	-21757	-20074	-21439	-21957
206899_at	NTSR2	neurotensin receptor 2	-3.8	-85218	0.00057971	-20962	-20602	-22210	-21444
202731_at	PDCD4	programmed cell death 4 (neoplastic transformation inhibitor)	-1.6	-85211	0.00057971	-19950	-21977	-21781	-21503
200599_s_at	HSP90B1	heat shock protein 90kDa beta (Grp94), member 1	1.4	85203	0.00057971	21715	21901	21120	20467
201318_s_at	MRCL3 /// MRLC2	myosin regulatory light chain MRCL3 /// myosin regulatory light chain MRLC2	1.5	85197	0.00057971	22169	21351	21212	20465
214930_at	SLITRK5	SLIT and NTRK-like family, member 5	-2.1	-85196	0.00057971	-22154	-21160	-20397	-21485
212324_s_at	VPS13D	vacuolar protein sorting 13 homolog D (S. cerevisiae)	-1.4	-85178	0.00057971	-20973	-22179	-21102	-20924
221898_at	PDPN	podoplanin	3.3	85175	0.00057971	22165	21096	21688	20226
200827_at	PLOD1	procollagen-lysine 1, 2-oxoglutarate 5-dioxygenase 1	1.5	85142	0.00057971	21510	21106	22003	20523
202364_at	MXI1	MAX interactor 1	-1.7	-85129	0.00057971	-22166	-21029	-21579	-20355
203609_s_at	ALDH5A1	aldehyde dehydrogenase 5 family, member A1 (succinate-semialdehyde dehydrogenase)	-1.5	-85124	0.00057971	-21066	-21474	-20474	-22110
221527_s_at	PARD3	par-3 partitioning defective 3 homolog (C. elegans)	-1.7	-85107	0.00057971	-22184	-21633	-19552	-21738
207467_x_at	CAST	calpastatin	1.7	85102	0.00057971	21240	20637	21573	21652
207714_s_at	SERPINH1	serpin peptidase inhibitor, clade H (heat shock protein 47), member 1, (collagen binding protein 1)	3	85089	0.00057971	22182	21212	22200	19495
217739_s_at	PBEF1	pre-B-cell colony enhancing factor 1	3	85086	0.00057971	21231	21785	21224	20846
221726_at	RPL22	ribosomal protein L22	-1.5	-85077	0.00057971	-21700	-20471	-21561	-21345
210840_s_at	IQGAP1	IQ motif containing GTPase activating protein 1	1.7	85073	0.00057971	21180	20743	21842	21308
202137_s_at	ZMYND11	zinc finger, MYND domain containing 11	-1.6	-85036	0.000625	-21386	-20920	-20819	-21911
203973_s_at	CEBPD	CCAAT/enhancer binding protein (C/EBP), delta	2	85032	0.000625	21622	20418	21606	21386
210513_s_at	VEGFA	vascular endothelial growth factor A	3	85004	0.000625	22096	20553	22062	20293
221623_at	BCAN	brevican	-2.4	-84959	0.000625	-21878	-20821	-22084	-20176
213543_at	---	MRNA from chromosome 5q31-33 region	-1.6	-84955	0.000625	-20730	-21999	-20583	-21643
202136_at	ZMYND11	zinc finger, MYND domain containing 11	-1.6	-84951	0.000625	-22135	-19833	-21298	-21685
209409_at	GRB10	growth factor receptor-bound protein 10	2.1	84927	0.000684932	21639	19935	21487	21866
221253_s_at	TXNDC5	thioredoxin domain containing 5	1.6	84921	0.000684932	21991	22120	22146	18664
200757_s_at	CALU	calumenin	1.6	84887	0.000738255	21543	22026	21304	20014
202291_s_at	MGP	matrix Gla protein	3	84867	0.000738255	22001	21152	20827	20887
202990_at	PYGL	phosphorylase, glycogen; liver (Hers disease, glycogen storage disease type VI)	1.9	84858	0.000738255	21123	20354	22127	21254
210869_s_at	MCAM	melanoma cell adhesion molecule	1.9	84851	0.000792683	22164	19245	21968	21474
221519_at	FBXW4	F-box and WD repeat domain containing 4	-1.5	-84847	0.000792683	-20740	-22017	-21534	-20556
202446_s_at	PLSCR1	phospholipid scramblase 1	2.1	84844	0.000792683	20850	20599	21382	22013
204615_x_at	IDI1	isopentenyl-diphosphate delta isomerase 1	-1.6	-84829	0.000792683	-21593	-21620	-21397	-20219
200770_s_at	LAMC1	laminin, gamma 1 (formerly LAMB2)	1.9	84812	0.000792683	21904	20225	22026	20657
212082_s_at	MYL6	myosin, light chain 6, alkali, smooth muscle and non-muscle	1.4	84799	0.000792683	20357	21668	21689	21085
206580_s_at	EFEMP2	EGF-containing fibulin-like extracellular matrix protein 2	1.8	84773	0.000792683	22129	20753	21479	20412
211184_s_at	USH1C	Usher syndrome 1C (autosomal recessive, severe)	-1.8	-84773	0.000792683	-22176	-20958	-21615	-20024
213689_x_at	FAM69A	family with sequence similarity 69, member A	-1.9	-84773	0.000792683	-22162	-20342	-22209	-20060
201012_at	ANXA1	annexin A1	3.8	84756	0.000792683	20927	20996	20622	22211
213411_at	ADAM22	ADAM metallopeptidase domain 22	-2.1	-84714	0.000792683	-21399	-20706	-21971	-20638
201642_at	IFNGR2	interferon gamma receptor 2 (interferon gamma transducer 1)	1.4	84708	0.000792683	20876	20760	20959	22113
202237_at	NNMT	nicotinamide N-methyltransferase	4.3	84687	0.000792683	21977	21695	22090	18925
201141_at	GPNMB	glycoprotein (transmembrane) nmb	3.4	84672	0.000792683	21113	21135	20533	21891
202672_s_at	ATF3	activating transcription factor 3	2.1	84670	0.000792683	20583	20865	22031	21191
203608_at	ALDH5A1	aldehyde dehydrogenase 5 family, member A1 (succinate-semialdehyde dehydrogenase)	-2.2	-84635	0.000797872	-21695	-19271	-22213	-21456
213101_s_at	ACTR3	ARP3 actin-related protein 3 homolog (yeast)	1.3	84615	0.000797872	21788	21488	19558	21781
211966_at	COL4A2	collagen, type IV, alpha 2	3.3	84563	0.000797872	22036	18840	22188	21499
204646_at	DPYD	dihydropyrimidine dehydrogenase	2.7	84561	0.000797872	20656	20705	21503	21697
203732_at	TRIP4	thyroid hormone receptor interactor 4	1.6	84548	0.000797872	21718	19290	21363	22177
212598_at	WDFY3	WD repeat and FYVE domain containing 3	-1.3	-84548	0.000797872	-21095	-21504	-21271	-20678
203620_s_at	FCHSD2	FCH and double SH3 domains 2	-1.6	-84529	0.000797872	-22108	-19259	-21991	-21171
208816_x_at	ANXA2P2	annexin A2 pseudogene 2	1.9	84521	0.000797872	21821	21014	20742	20944
212606_at	WDFY3	WD repeat and FYVE domain containing 3	-1.5	-84504	0.000797872	-19558	-21688	-21972	-21286
211148_s_at	ANGPT2	angiopoietin 2	2.1	84497	0.000797872	21598	20952	21104	20843
205137_x_at	USH1C	Usher syndrome 1C (autosomal recessive, severe)	-1.8	-84496	0.000797872	-22200	-21778	-20852	-19666
212953_x_at	CALR	calreticulin	1.4	84493	0.000797872	21558	22210	19062	21663
200965_s_at	ABLIM1	actin binding LIM protein 1	-1.8	-84480	0.000797872	-21538	-21763	-21622	-19557
215306_at	---	MRNA; cDNA DKFZp586N2020 (from clone DKFZp586N2020)	-2.2	-84469	0.000797872	-21713	-19659	-21985	-21112
200831_s_at	SCD	stearoyl-CoA desaturase (delta-9-desaturase)	-1.7	-84464	0.000797872	-20548	-22204	-21316	-20396
219679_s_at	WAC	WW domain containing adaptor with coiled-coil	-1.7	-84439	0.000797872	-21671	-21903	-19219	-21646
201508_at	IGFBP4	insulin-like growth factor binding protein 4	2.2	84438	0.000797872	21879	20947	22072	19540
202668_at	EFNB2	ephrin-B2	2.1	84400	0.000797872	21735	20026	20925	21714
211978_x_at	PPIA	peptidylprolyl isomerase A (cyclophilin A)	1.2	84386	0.000797872	21933	20597	19996	21860
208757_at	TMED9	transmembrane emp24 protein transport domain containing 9	1.4	84355	0.000797872	21523	19776	21914	21142
203411_s_at	LMNA	lamin A/C	1.7	84349	0.000797872	21578	19039	22193	21539
221364_at	GRID2	glutamate receptor, ionotropic, delta 2	-1.3	-84341	0.000797872	-21266	-21998	-19373	-21704
210791_s_at	RICS	Rho GTPase-activating protein	-1.4	-84330	0.000797872	-21782	-21738	-18615	-22195
200832_s_at	SCD	stearoyl-CoA desaturase (delta-9-desaturase)	-1.9	-84323	0.000797872	-21490	-21647	-21721	-19465
200737_at	PGK1	phosphoglycerate kinase 1	1.9	84309	0.000816327	22111	18836	21909	21453
202206_at	ARL4C	ADP-ribosylation factor-like 4C	2.2	84309	0.000816327	22180	20963	21704	19462
205330_at	MN1	meningioma (disrupted in balanced translocation) 1	-1.8	-84291	0.000816327	-21477	-21871	-19272	-21671
205773_at	CPEB3	cytoplasmic polyadenylation element binding protein 3	-1.5	-84286	0.000816327	-21860	-19441	-22012	-20973
213763_at	HIPK2	homeodomain interacting protein kinase 2	-1.6	-84284	0.000816327	-20193	-21699	-22114	-20278
202627_s_at	SERPINE1	serpin peptidase inhibitor, clade E (nexin, plasminogen activator inhibitor type 1), member 1	2.8	84260	0.000816327	21449	19625	22118	21068
221003_s_at	CAB39L	calcium binding protein 39-like	-1.5	-84250	0.000816327	-21981	-21913	-21738	-18618
221730_at	COL5A2	collagen, type V, alpha 2	3	84247	0.000816327	22128	21337	22203	18579
205547_s_at	TAGLN	transgelin	3.1	84196	0.0008867	22117	21103	21652	19324
218292_s_at	PRKAG2	protein kinase, AMP-activated, gamma 2 non-catalytic subunit	-1.5	-84196	0.0008867	-19753	-21009	-21855	-21579
35846_at	THRA	thyroid hormone receptor, alpha (erythroblastic leukemia viral (v-erb-a) oncogene homolog, avian)	-1.7	-84181	0.0008867	-22150	-21608	-22180	-18243
218950_at	CENTD3	centaurin, delta 3	1.8	84157	0.0008867	22013	21206	20579	20359
202589_at	TYMS	thymidylate synthetase	2.6	84142	0.0008867	22144	20992	19437	21569
210400_at	GRIN2C	glutamate receptor, ionotropic, N-methyl D-aspartate 2C	-1.8	-84098	0.0008867	-22055	-20545	-21687	-19811
205730_s_at	ABLIM3	actin binding LIM protein family, member 3	-1.9	-84043	0.0008867	-22083	-20665	-21694	-19601
219643_at	LRP1B	low density lipoprotein-related protein 1B (deleted in tumors)	-1.7	-84000	0.000926829	-21475	-19777	-21513	-21235
202655_at	ARMET	arginine-rich, mutated in early stage tumors	1.4	83983	0.000926829	21061	21807	21517	19598
221590_s_at	---	Clone FLB9440 PRO2550 /// Transcribed locus	-1.7	-83975	0.000930233	-20384	-21939	-20119	-21533
206025_s_at	TNFAIP6	tumor necrosis factor, alpha-induced protein 6	2.6	83971	0.000930233	22084	20644	21900	19343
212334_at	GNS	glucosamine (N-acetyl)-6-sulfatase (Sanfilippo disease IIID)	1.6	83953	0.000930233	21513	19502	21578	21360
200666_s_at	DNAJB1	DnaJ (Hsp40) homolog, subfamily B, member 1	1.6	83937	0.000930233	19863	21947	21759	20368
219537_x_at	DLL3	delta-like 3 (Drosophila)	-2.9	-83931	0.000930233	-21430	-20881	-21690	-19930
221476_s_at	RPL15	ribosomal protein L15	-1.3	-83928	0.000930233	-22109	-20013	-20331	-21475
206159_at	GDF10	growth differentiation factor 10	-1.6	-83911	0.000930233	-18660	-22139	-21023	-22089
211383_s_at	WDR37	WD repeat domain 37	-1.5	-83895	0.000930233	-21070	-22165	-19282	-21378
217728_at	S100A6	S100 calcium binding protein A6	1.9	83886	0.000930233	21545	19072	21950	21319
219743_at	HEY2	hairy/enhancer-of-split related with YRPW motif 2	-1.8	-83850	0.000930233	-21997	-19691	-21637	-20525
202085_at	TJP2	tight junction protein 2 (zona occludens 2)	-2.3	-83838	0.000945946	-22159	-19178	-21449	-21052
218586_at	C20orf20	chromosome 20 open reading frame 20	1.3	83834	0.000945946	19781	21969	22168	19916
217770_at	PIGT	phosphatidylinositol glycan anchor biosynthesis, class T	1.4	83804	0.000945946	21790	18171	21885	21958
205317_s_at	SLC15A2	solute carrier family 15 (H+/peptide transporter), member 2	-1.5	-83802	0.000945946	-19433	-20901	-21915	-21553
210999_s_at	GRB10	growth factor receptor-bound protein 10	1.9	83786	0.000945946	21469	20778	22176	19363
214952_at	NCAM1	neural cell adhesion molecule 1	-2.3	-83774	0.000945946	-22147	-22116	-21418	-18093
207723_s_at	KLRC3	killer cell lectin-like receptor subfamily C, member 3	-2.3	-83773	0.000945946	-21935	-21133	-20875	-19830
218557_at	NIT2	nitrilase family, member 2	1.4	83734	0.000970464	21382	21733	19748	20871
218976_at	DNAJC12	DnaJ (Hsp40) homolog, subfamily C, member 12	-1.6	-83726	0.000970464	-21825	-20322	-20716	-20863
206453_s_at	NDRG2	NDRG family member 2	-2.2	-83682	0.000970464	-21628	-21143	-21179	-19732
203870_at	USP46	ubiquitin specific peptidase 46	-1.7	-83659	0.000970464	-21945	-19713	-22156	-19845
201753_s_at	ADD3	adducin 3 (gamma)	-1.8	-83632	0.000970464	-22110	-20218	-21911	-19393
201655_s_at	HSPG2	heparan sulfate proteoglycan 2	2	83616	0.000970464	21763	21583	22025	18245
209356_x_at	EFEMP2	EGF-containing fibulin-like extracellular matrix protein 2	2.1	83606	0.000970464	22208	18820	21770	20808
214710_s_at	CCNB1	cyclin B1	2.1	83603	0.000970464	21914	20173	21617	19899
202596_at	ENSA	endosulfine alpha	1.5	83601	0.000970464	21583	21516	19290	21212
211874_s_at	MYST4	MYST histone acetyltransferase (monocytic leukemia) 4	-1.6	-83590	0.000970464	-21447	-21451	-18486	-22206
217967_s_at	FAM129A	family with sequence similarity 129, member A	2.5	83576	0.000970464	20770	19106	22135	21565
200787_s_at	PEA15	phosphoprotein enriched in astrocytes 15	-1.7	-83572	0.000970464	-22089	-20010	-21596	-19877
201422_at	IFI30	interferon, gamma-inducible protein 30	2.1	83553	0.000970464	21037	19209	21332	21975
217359_s_at	NCAM1	neural cell adhesion molecule 1	-2.2	-83547	0.000970464	-22011	-22115	-21697	-17724
208982_at	PECAM1	platelet/endothelial cell adhesion molecule (CD31 antigen)	1.7	83541	0.000970464	19365	21332	21675	21169
200782_at	ANXA5	annexin A5	1.7	83505	0.001008403	22090	19983	19320	22112
203560_at	GGH	gamma-glutamyl hydrolase (conjugase, folylpolygammaglutamyl hydrolase)	1.8	83490	0.001041667	21989	19938	20100	21463
213418_at	HSPA6	heat shock 70kDa protein 6 (HSP70B')	2.3	83480	0.001041667	21436	19479	21435	21130
218140_x_at	SRPRB	signal recognition particle receptor, B subunit	1.4	83471	0.001065574	21444	22082	20444	19501
200699_at	KDELR2	KDEL (Lys-Asp-Glu-Leu) endoplasmic reticulum protein retention receptor 2	1.6	83465	0.001065574	21847	21722	18430	21466
200808_s_at	ZYX	zyxin	2	83449	0.001065574	21928	17614	21841	22066
60474_at	FERMT1	fermitin family homolog 1 (Drosophila)	-2.3	-83445	0.001065574	-22146	-19614	-21003	-20682
209868_s_at	RBMS1	RNA binding motif, single stranded interacting protein 1	1.8	83398	0.001142857	21927	19061	21326	21084
209651_at	TGFB1I1	transforming growth factor beta 1 induced transcript 1	2	83378	0.001169355	21900	19761	22185	19532
203401_at	PRPS2	phosphoribosyl pyrophosphate synthetase 2	1.6	83363	0.001169355	21754	21098	20668	19843
201818_at	LPCAT1	lysophosphatidylcholine acyltransferase 1	1.6	83348	0.001169355	20882	20560	21085	20821
211160_x_at	ACTN1	actinin, alpha 1	2.1	83335	0.001192308	20922	19640	22208	20565
208789_at	PTRF	polymerase I and transcript release factor	2	83324	0.001192308	21796	17986	21810	21732
201251_at	PKM2	pyruvate kinase, muscle	1.5	83320	0.001192308	21677	17837	21773	22033
208637_x_at	ACTN1	actinin, alpha 1	2.3	83319	0.001192308	21168	18537	22202	21412
212618_at	ZNF609	zinc finger protein 609	-1.4	-83296	0.001192308	-21936	-17832	-21935	-21593
212792_at	DPY19L1	dpy-19-like 1 (C. elegans)	1.8	83294	0.001192308	21083	21300	19991	20920
221552_at	ABHD6	abhydrolase domain containing 6	-1.6	-83269	0.001192308	-22212	-21848	-20535	-18674
218507_at	HIG2	hypoxia-inducible protein 2	2.4	83268	0.001192308	22042	21132	21685	18409
202878_s_at	CD93	CD93 molecule	2.2	83254	0.001192308	21033	18930	21919	21372
202238_s_at	NNMT	nicotinamide N-methyltransferase	3.8	83226	0.001192308	21282	21243	22105	18596
204100_at	THRA	thyroid hormone receptor, alpha (erythroblastic leukemia viral (v-erb-a) oncogene homolog, avian)	-2	-83224	0.001192308	-22066	-20135	-22042	-18981
208370_s_at	RCAN1	regulator of calcineurin 1	2.1	83224	0.001192308	20134	20265	20871	21954
203484_at	SEC61G	Sec61 gamma subunit	2.6	83207	0.001203008	21328	21586	20982	19311
204083_s_at	TPM2	tropomyosin 2 (beta)	2.1	83204	0.001203008	21643	20427	21384	19750
219025_at	CD248	CD248 molecule, endosialin	1.6	83195	0.001203008	21756	20741	21769	18929
205485_at	RYR1	ryanodine receptor 1 (skeletal)	-1.9	-83193	0.001203008	-22132	-21202	-22054	-17805
208903_at	RPS28	ribosomal protein S28	-1.4	-83185	0.001203008	-21752	-18822	-21645	-20966
214376_at	---	Clone 24626 mRNA sequence	-1.8	-83184	0.001203008	-21747	-22149	-19752	-19536
216247_at	---	Full-length cDNA clone CS0DC002YJ17 of Neuroblastoma Cot 25-normalized of Homo sapiens (human)	-1.5	-83139	0.001222222	-21239	-19356	-21667	-20877
212067_s_at	C1R	complement component 1, r subcomponent	2.5	83138	0.001222222	20491	19357	21903	21387
215064_at	SC5DL	sterol-C5-desaturase (ERG3 delta-5-desaturase homolog, S. cerevisiae)-like	-1.4	-83134	0.001222222	-17198	-22154	-21568	-22214
205902_at	KCNN3	potassium intermediate/small conductance calcium-activated channel, subfamily N, member 3	-2.5	-83109	0.001222222	-22058	-18987	-20763	-21301
207103_at	KCND2	potassium voltage-gated channel, Shal-related subfamily, member 2	-2.2	-83101	0.001240876	-20144	-20280	-21990	-20687
204476_s_at	PC	pyruvate carboxylase	-1.4	-83088	0.001240876	-20858	-21731	-19570	-20929
202628_s_at	SERPINE1	serpin peptidase inhibitor, clade E (nexin, plasminogen activator inhibitor type 1), member 1	2.8	83081	0.001240876	21146	19289	21776	20870
212452_x_at	MYST4	MYST histone acetyltransferase (monocytic leukemia) 4	-1.5	-83065	0.001240876	-21317	-21368	-18170	-22210
221799_at	CSGlcA-T	chondroitin sulfate glucuronyltransferase	1.5	83039	0.001268116	21778	19236	22186	19839
211161_s_at	COL3A1	collagen, type III, alpha 1 (Ehlers-Danlos syndrome type IV, autosomal dominant)	3.9	83032	0.001268116	21973	19850	22092	19117
203748_x_at	RBMS1	RNA binding motif, single stranded interacting protein 1	1.9	82981	0.001352313	20928	18453	21851	21749
211765_x_at	PPIA	peptidylprolyl isomerase A (cyclophilin A)	1.2	82976	0.001352313	21923	19818	19305	21930
37408_at	MRC2	mannose receptor, C type 2	1.7	82972	0.001352313	21268	18567	21415	21722
211378_x_at	PPIA	peptidylprolyl isomerase A (cyclophilin A)	1.2	82968	0.001352313	21939	20123	19084	21822
206157_at	PTX3	pentraxin-related gene, rapidly induced by IL-1 beta	3.6	82962	0.001352313	20999	21789	22027	18147
202573_at	CSNK1G2	casein kinase 1, gamma 2	1.3	82956	0.001378092	20411	18736	21999	21810
202345_s_at	FABP5 /// FABP5L2 /// FABP5L7	fatty acid binding protein 5 (psoriasis-associated) /// fatty acid binding protein 5-like 7 /// fatty acid binding protein 5-like 2	3.9	82937	0.001378092	21787	19557	19863	21730
221679_s_at	ABHD6	abhydrolase domain containing 6	-1.5	-82928	0.001403509	-21976	-21646	-20890	-18416
200634_at	PFN1	profilin 1	1.5	82905	0.001403509	21869	18246	21165	21625
203554_x_at	PTTG1	pituitary tumor-transforming 1	2	82896	0.001458333	22163	19021	21082	20630
200700_s_at	KDELR2	KDEL (Lys-Asp-Glu-Leu) endoplasmic reticulum protein retention receptor 2	1.8	82883	0.001458333	22192	18540	21481	20670
201890_at	RRM2	ribonucleotide reductase M2 polypeptide	2.9	82882	0.001458333	21839	21066	18631	21346
212989_at	SGMS1	sphingomyelin synthase 1	-1.4	-82880	0.001482759	-20029	-21067	-22132	-19652
220990_s_at	MIRN21 /// TMEM49	transmembrane protein 49 /// microRNA 21	1.7	82878	0.001482759	21885	18595	22147	20251
218194_at	REXO2	REX2, RNA exonuclease 2 homolog (S. cerevisiae)	1.6	82839	0.00152027	20788	20377	19878	21796
213925_at	C1orf95	Chromosome 1 open reading frame 95	-1.8	-82837	0.00152027	-20228	-20113	-21978	-20518
207151_at	ADCYAP1R1	adenylate cyclase activating polypeptide 1 (pituitary) receptor type I	-1.5	-82823	0.00152027	-21585	-21336	-19428	-20474
201415_at	GSS	glutathione synthetase	1.3	82811	0.00152027	21452	21408	19756	20195
213062_at	NTAN1	N-terminal asparagine amidase	1.4	82788	0.00152027	21899	20921	21231	18737
213463_s_at	FAM149B1	family with sequence similarity 149, member B1	-1.2	-82781	0.00152027	-20570	-19763	-20725	-21723
200773_x_at	LOC643287 /// PTMA	prothymosin, alpha (gene sequence 28) /// similar to prothymosin, alpha (gene sequence 28)	1.3	82763	0.001548822	21121	22213	18763	20666
201923_at	PRDX4	peroxiredoxin 4	1.8	82752	0.001563518	21969	19727	19445	21611
209160_at	AKR1C3	aldo-keto reductase family 1, member C3 (3-alpha hydroxysteroid dehydrogenase, type II)	-2.6	-82740	0.001563518	-22075	-20980	-21616	-18069
201097_s_at	ARF4	ADP-ribosylation factor 4	1.4	82727	0.001563518	21984	20803	19467	20473
213288_at	MBOAT2	membrane bound O-acyltransferase domain containing 2	-1.4	-82716	0.001563518	-21078	-18805	-21239	-21594
218676_s_at	PCTP	phosphatidylcholine transfer protein	-1.5	-82715	0.001563518	-20473	-21801	-19422	-21019
202465_at	PCOLCE	procollagen C-endopeptidase enhancer	2.3	82714	0.001563518	22007	21484	22037	17186
204754_at	HLF	hepatic leukemia factor	-1.8	-82714	0.001563518	-21916	-21038	-20339	-19421
211973_at	---	AF034176 Human mRNA (Tripodis and Ragoussis) Homo sapiens cDNA clone ntcon5 contig	-1.6	-82696	0.001563518	-18810	-21872	-20490	-21524
208892_s_at	DUSP6	dual specificity phosphatase 6	2.4	82686	0.001563518	21941	17845	21099	21801
205946_at	VIPR2	vasoactive intestinal peptide receptor 2	-1.7	-82667	0.001563518	-21211	-19969	-21077	-20410
201505_at	LAMB1	laminin, beta 1	2.6	82647	0.001590909	21646	19830	22187	18984
209544_at	RIPK2	receptor-interacting serine-threonine kinase 2	-1.3	-82633	0.001666667	-22130	-17564	-21840	-21099
208815_x_at	HSPA4	heat shock 70kDa protein 4	1.4	82623	0.001666667	22131	17451	21798	21243
213102_at	ACTR3	ARP3 actin-related protein 3 homolog (yeast)	1.4	82620	0.001666667	19855	21679	19948	21138
212922_s_at	SMYD2	SET and MYND domain containing 2	1.7	82606	0.001666667	22044	21262	20811	18489
219117_s_at	FKBP11	FK506 binding protein 11, 19 kDa	1.5	82589	0.00172524	20692	21829	22070	17998
219132_at	PELI2	pellino homolog 2 (Drosophila)	-1.4	-82546	0.001847134	-19569	-20841	-22134	-20002
217738_at	PBEF1	pre-B-cell colony enhancing factor 1	2.4	82535	0.001892744	19493	21324	21459	20259
212298_at	NRP1	neuropilin 1	2	82513	0.001892744	20392	20187	22159	19775
218611_at	IER5	immediate early response 5	1.8	82508	0.001892744	21035	19272	21733	20468
201293_x_at	PPIA	peptidylprolyl isomerase A (cyclophilin A)	1.2	82453	0.001918239	21924	19253	19907	21369
221474_at	MRLC2	myosin regulatory light chain MRLC2	1.4	82448	0.001925466	21468	21614	17575	21791
215706_x_at	ZYX	zyxin	1.6	82446	0.001925466	21496	17736	21974	21240
201034_at	ADD3	adducin 3 (gamma)	-1.7	-82406	0.001925466	-22158	-19323	-22059	-18866
212617_at	ZNF609	zinc finger protein 609	-1.2	-82400	0.001925466	-19831	-21702	-20549	-20318
215446_s_at	LOX	lysyl oxidase	3.4	82357	0.001981424	21785	21304	22076	17192
212685_s_at	TBL2	transducin (beta)-like 2	1.4	82321	0.002037037	18808	21665	21745	20103
216903_s_at	CBARA1	calcium binding atopy-related autoantigen 1	-1.3	-82289	0.002060606	-21758	-20721	-21715	-18095
203739_at	ZNF217	zinc finger protein 217	1.6	82274	0.002060606	20970	21275	20312	19717
218484_at	NDUFA4L2	NADH dehydrogenase (ubiquinone) 1 alpha subcomplex, 4-like 2	1.9	82263	0.002060606	21688	18527	21343	20705
204642_at	EDG1	endothelial differentiation, sphingolipid G-protein-coupled receptor, 1	-1.6	-82244	0.002060606	-21473	-16876	-22108	-21787
209122_at	ADFP	adipose differentiation-related protein	2.3	82198	0.002060606	21957	20556	19355	20330
213433_at	ARL3	ADP-ribosylation factor-like 3	-1.3	-82181	0.002060606	-22133	-19638	-18406	-22004
211653_x_at	AKR1C2	aldo-keto reductase family 1, member C2 (dihydrodiol dehydrogenase 2; bile acid binding protein; 3-alpha hydroxysteroid dehydrogenase, type III)	-1.8	-82165	0.002078313	-21495	-21594	-20902	-18174
209027_s_at	ABI1	abl-interactor 1	-1.6	-82163	0.002078313	-21783	-19246	-20440	-20694
203431_s_at	RICS	Rho GTPase-activating protein	-1.5	-82156	0.002102102	-20838	-20985	-18570	-21763
214762_at	ATP6V1G2	ATPase, H+ transporting, lysosomal 13kDa, V1 subunit G2	-2.2	-82131	0.002125749	-21831	-21985	-19426	-18889
201088_at	KPNA2	karyopherin alpha 2 (RAG cohort 1, importin alpha 1)	1.5	82111	0.002166172	20593	20937	20392	20189
208079_s_at	AURKA	aurora kinase A	1.8	82103	0.002166172	21963	19252	21696	19192
211651_s_at	LAMB1	laminin, beta 1	2.2	82103	0.002166172	20582	20486	22212	18823
215767_at	ZNF804A	zinc finger protein 804A	-1.6	-82084	0.002241379	-20270	-20191	-20692	-20931
220750_s_at	LEPRE1	leucine proline-enriched proteoglycan (leprecan) 1	1.4	82078	0.002241379	20400	20815	21812	19051
204092_s_at	AURKA	aurora kinase A	1.5	82067	0.002241379	21974	18793	21864	19436
204290_s_at	ALDH6A1	aldehyde dehydrogenase 6 family, member A1	-1.7	-82067	0.002241379	-18502	-21465	-20452	-21648
212735_at	KIAA0226	KIAA0226	-1.3	-82052	0.002241379	-19343	-22008	-21277	-19424
208808_s_at	HMGB2	high-mobility group box 2	1.9	82049	0.002241379	21057	20520	20021	20451
208549_x_at	LOC441454 /// LOC442347 /// LOC442727 /// LOC643287 /// LOC728026 /// LOC728873 /// PTMA	prothymosin, alpha (gene sequence 28) /// hypothetical gene supported by BC013859 /// similar to prothymosin, alpha (gene sequence 28) /// hypothetical protein LOC728026 /// similar to Prothymosin alpha	1.4	82045	0.002241379	21229	22114	18637	20065
202499_s_at	SLC2A3	solute carrier family 2 (facilitated glucose transporter), member 3	2.1	82036	0.002241379	20789	19474	21957	19816
202120_x_at	AP2S1	adaptor-related protein complex 2, sigma 1 subunit	1.3	82032	0.002241379	21201	18378	21447	21006
222217_s_at	SLC27A3	solute carrier family 27 (fatty acid transporter), member 3	1.9	82031	0.002241379	22077	17292	21805	20857
202376_at	SERPINA3	serpin peptidase inhibitor, clade A (alpha-1 antiproteinase, antitrypsin), member 3	2.8	82017	0.002241379	20721	18473	20648	22175
202079_s_at	TRAK1	trafficking protein, kinesin binding 1	-1.3	-81983	0.002301136	-17779	-21847	-21421	-20936
200698_at	KDELR2	KDEL (Lys-Asp-Glu-Leu) endoplasmic reticulum protein retention receptor 2	1.7	81980	0.002301136	22070	21795	19140	18975
212988_x_at	ACTG1	actin, gamma 1	1.2	81980	0.002301136	21383	20134	19578	20885
200935_at	CALR	calreticulin	1.7	81975	0.002301136	18597	22057	19510	21811
205173_x_at	CD58	CD58 molecule	1.9	81967	0.002344633	22041	20485	18101	21340
215049_x_at	CD163	CD163 molecule	3.4	81967	0.002344633	19982	18658	22094	21233
218472_s_at	PELO	pelota homolog (Drosophila)	1.4	81932	0.00247191	22185	17271	20506	21970
209916_at	DHTKD1	dehydrogenase E1 and transketolase domain containing 1	-1.3	-81919	0.00247191	-22195	-20171	-20083	-19470
213658_at	---	MRNA full length insert cDNA clone EUROIMAGE 826033	-1.7	-81899	0.0025	-17244	-21090	-22137	-21428
205913_at	PLIN	perilipin	-1.4	-81888	0.0025	-20638	-19946	-21611	-19693
214315_x_at	CALR	calreticulin	1.5	81883	0.0025	20485	22215	17383	21800
218282_at	EDEM2	ER degradation enhancer, mannosidase alpha-like 2	1.4	81867	0.0025	19223	20657	21765	20222
216399_s_at	SCAPER	S phase cyclin A-associated protein in the ER	-1.4	-81854	0.002520776	-21830	-21179	-21446	-17399
214680_at	NTRK2	neurotrophic tyrosine kinase, receptor, type 2	-2.4	-81833	0.00261708	-21176	-18945	-20912	-20800
200822_x_at	TPI1	triosephosphate isomerase 1	1.4	81830	0.00261708	21165	18525	22096	20044
203282_at	GBE1	glucan (1,4-alpha-), branching enzyme 1 (glycogen branching enzyme, Andersen disease, glycogen storage disease type IV)	1.8	81824	0.002664835	22125	17827	21233	20639
212793_at	DAAM2	dishevelled associated activator of morphogenesis 2	-2.6	-81818	0.002684932	-21306	-20283	-22021	-18208
213352_at	TMCC1	transmembrane and coiled-coil domain family 1	-1.4	-81792	0.002704918	-21142	-18741	-21942	-19967
213097_s_at	ZRF1	zuotin related factor 1	1.4	81762	0.002752044	20198	21628	20739	19197
200967_at	PPIB	peptidylprolyl isomerase B (cyclophilin B)	1.4	81726	0.002837838	21075	21123	19416	20112
89977_at	ACSM5	acyl-CoA synthetase medium-chain family member 5	-1.4	-81723	0.002837838	-21917	-21525	-21854	-16427
218618_s_at	FNDC3B	fibronectin type III domain containing 3B	1.9	81720	0.002837838	22141	19928	22145	17506
202917_s_at	S100A8	S100 calcium binding protein A8	3.2	81700	0.002841823	19562	20646	20630	20862
209263_x_at	TSPAN4	tetraspanin 4	1.4	81697	0.002841823	21498	19001	21575	19623
212306_at	CLASP2	cytoplasmic linker associated protein 2	-1.6	-81693	0.002841823	-21835	-19567	-21140	-19151
209183_s_at	C10orf10	chromosome 10 open reading frame 10	1.9	81688	0.002857143	20514	20642	19818	20714
218008_at	C7orf42	chromosome 7 open reading frame 42	1.4	81680	0.002857143	21637	18716	20652	20675
209091_s_at	SH3GLB1	SH3-domain GRB2-like endophilin B1	1.6	81677	0.002857143	21299	19856	18505	22017
205463_s_at	PDGFA	platelet-derived growth factor alpha polypeptide	2.1	81668	0.002857143	22138	17822	21548	20160
214589_at	FGF12	fibroblast growth factor 12	-1.6	-81666	0.002857143	-19567	-21223	-19083	-21793
203024_s_at	C5orf15	chromosome 5 open reading frame 15	1.4	81644	0.002868421	19615	21448	18647	21934
216326_s_at	HDAC3	histone deacetylase 3	1.2	81639	0.002868421	21307	19407	20915	20010
215223_s_at	SOD2	superoxide dismutase 2, mitochondrial	2.5	81613	0.002905759	20362	19469	22011	19771
203455_s_at	SAT1	spermidine/spermine N1-acetyltransferase 1	1.5	81610	0.002905759	19465	20263	20439	21443
218796_at	FERMT1	fermitin family homolog 1 (Drosophila)	-2.3	-81607	0.002909091	-22034	-17846	-21020	-20707
214914_at	FAM13C1	family with sequence similarity 13, member C1	-1.3	-81606	0.002909091	-20571	-21961	-16937	-22137
208689_s_at	RPN2	ribophorin II	1.4	81595	0.002909091	21234	19402	19728	21231
212533_at	WEE1	WEE1 homolog (S. pombe)	1.7	81580	0.002927461	21859	20373	19861	19487
207266_x_at	RBMS1	RNA binding motif, single stranded interacting protein 1	1.9	81569	0.002945736	21612	17281	21088	21588
204998_s_at	ATF5	activating transcription factor 5	1.5	81560	0.002952854	19910	20325	21943	19382
203519_s_at	UPF2	UPF2 regulator of nonsense transcripts homolog (yeast)	-1.4	-81558	0.002952854	-21958	-18903	-19670	-21027
219336_s_at	ASCC1	activating signal cointegrator 1 complex subunit 1	-1.4	-81553	0.002952854	-21703	-20713	-17609	-21528
213657_s_at	---	MRNA full length insert cDNA clone EUROIMAGE 375854 /// MRNA full length insert cDNA clone EUROIMAGE 826033	-1.6	-81551	0.002952854	-18931	-19617	-22052	-20951
217966_s_at	FAM129A	family with sequence similarity 129, member A	2	81543	0.002952854	19536	19721	22189	20097
216511_s_at	TCF7L2	transcription factor 7-like 2 (T-cell specific, HMG-box)	-1.5	-81541	0.002952854	-21143	-20117	-21107	-19174
217028_at	CXCR4	chemokine (C-X-C motif) receptor 4	2.4	81541	0.002952854	21913	16756	21583	21289
211015_s_at	HSPA4	heat shock 70kDa protein 4	1.4	81533	0.002952854	21840	17543	20618	21532
221763_at	JMJD1C	jumonji domain containing 1C	-1.5	-81521	0.002952854	-20751	-18575	-21452	-20743
203344_s_at	RBBP8	retinoblastoma binding protein 8	1.6	81516	0.002952854	21516	21424	19508	19068
204517_at	PPIC	peptidylprolyl isomerase C (cyclophilin C)	1.9	81512	0.002952854	21952	21030	21574	16956
211921_x_at	PTMA	prothymosin, alpha (gene sequence 28)	1.6	81494	0.002952854	21442	22142	19668	18242
200968_s_at	PPIB	peptidylprolyl isomerase B (cyclophilin B)	1.5	81493	0.002952854	20734	20262	20642	19855
213489_at	MAPRE2	Microtubule-associated protein, RP/EB family, member 2	-1.5	-81483	0.002952854	-20601	-21570	-20748	-18564
45288_at	ABHD6	abhydrolase domain containing 6	-1.5	-81477	0.002952854	-22202	-19053	-21064	-19158
208319_s_at	RBM3	RNA binding motif (RNP1, RRM) protein 3	1.6	81475	0.002952854	20579	21945	21166	17785
214318_s_at	FRY	furry homolog (Drosophila)	-1.3	-81461	0.003019802	-22172	-16665	-20457	-22167
208740_at	SAP18	Sin3A-associated protein, 18kDa	-1.6	-81439	0.003128079	-21262	-19718	-21853	-18606
202095_s_at	BIRC5	baculoviral IAP repeat-containing 5 (survivin)	2.1	81426	0.003128079	21799	19445	19677	20505
202022_at	ALDOC	aldolase C, fructose-bisphosphate	-2.5	-81411	0.003169533	-18141	-21433	-21702	-20135
205316_at	---	CDNA FLJ33407 fis, clone BRACE2010535	-2.1	-81376	0.003195122	-21326	-17476	-22144	-20430
221796_at	NTRK2	neurotrophic tyrosine kinase, receptor, type 2	-2.3	-81376	0.003195122	-21318	-18321	-21393	-20344
203631_s_at	GPRC5B	G protein-coupled receptor, family C, group 5, member B	-1.6	-81373	0.003195122	-21755	-21909	-20702	-17007
210414_at	FLRT1	fibronectin leucine rich transmembrane protein 1	-1.5	-81346	0.003228155	-21073	-21078	-17235	-21960
212661_x_at	PPIA	peptidylprolyl isomerase A (cyclophilin A)	1.2	81345	0.003228155	21836	19455	20228	19826
221432_s_at	SLC25A28	solute carrier family 25, member 28	-1.3	-81329	0.003286713	-21694	-18838	-21219	-19578
203234_at	UPP1	uridine phosphorylase 1	1.9	81326	0.003286713	21574	18694	19380	21678
218874_s_at	C6orf134	chromosome 6 open reading frame 134	-1.4	-81309	0.003286713	-20796	-18361	-21511	-20641
201464_x_at	JUN	jun oncogene	1.5	81294	0.003286713	19621	18996	21554	21123
209454_s_at	TEAD3	TEA domain family member 3	1.3	81290	0.003286713	19054	21802	22004	18430
214752_x_at	FLNA	filamin A, alpha (actin binding protein 280)	1.8	81285	0.003286713	21042	19217	22040	18986
203790_s_at	HRSP12	heat-responsive protein 12	-1.8	-81270	0.003286713	-21540	-18256	-22205	-19269
213307_at	SHANK2	SH3 and multiple ankyrin repeat domains 2	-1.6	-81270	0.003286713	-21405	-19694	-20411	-19760
212918_at	RECQL	RecQ protein-like (DNA helicase Q1-like)	1.5	81262	0.003286713	21644	21188	18380	20050
217637_at	---	Full length insert cDNA clone ZE05A03	-1.4	-81252	0.003286713	-20839	-22180	-16487	-21746
211976_at	---	CDNA: FLJ22515 fis, clone HRC12122, highly similar to AF052101 Homo sapiens clone 23872 mRNA sequence	-1.4	-81238	0.003286713	-20993	-19064	-21428	-19753
215248_at	GRB10	growth factor receptor-bound protein 10	1.7	81238	0.003286713	19832	20799	22101	18506
209293_x_at	ID4	inhibitor of DNA binding 4, dominant negative helix-loop-helix protein	-2	-81233	0.003286713	-21565	-20991	-18802	-19875
211708_s_at	SCD	stearoyl-CoA desaturase (delta-9-desaturase)	-2	-81223	0.003286713	-19609	-22189	-19909	-19516
219661_at	RANBP17	RAN binding protein 17	-1.3	-81201	0.003286713	-21410	-20073	-19969	-19749
202737_s_at	LSM4	LSM4 homolog, U6 small nuclear RNA associated (S. cerevisiae)	1.4	81188	0.003286713	20615	20233	20124	20216
217896_s_at	NIP30	NEFA-interacting nuclear protein NIP30	-1.3	-81184	0.003286713	-22046	-20389	-22032	-16717
202080_s_at	TRAK1	trafficking protein, kinesin binding 1	-1.3	-81159	0.003294664	-17890	-21364	-22024	-19881
211006_s_at	KCNB1	potassium voltage-gated channel, Shab-related subfamily, member 1	-1.9	-81159	0.003294664	-22015	-21827	-17015	-20302
208881_x_at	IDI1	isopentenyl-diphosphate delta isomerase 1	-1.5	-81156	0.003294931	-21407	-20745	-19729	-19275
221792_at	RAB6B	RAB6B, member RAS oncogene family	-1.7	-81152	0.003294931	-20517	-21841	-20134	-18660
213226_at	CCNA2	cyclin A2	1.6	81150	0.003294931	21773	20484	20886	18007
203930_s_at	MAPT	microtubule-associated protein tau	-1.5	-81134	0.003325688	-21110	-20190	-18764	-21070
204151_x_at	AKR1C1	aldo-keto reductase family 1, member C1 (dihydrodiol dehydrogenase 1; 20-alpha (3-alpha)-hydroxysteroid dehydrogenase)	-1.7	-81132	0.003325688	-19538	-21268	-21318	-19008
216306_x_at	PTBP1	polypyrimidine tract binding protein 1	1.5	81122	0.003340961	21934	21297	19652	18239
213857_s_at	CD47	CD47 molecule	1.5	81102	0.003401826	19983	21200	18417	21502
211819_s_at	SORBS1	sorbin and SH3 domain containing 1	-1.6	-81086	0.003439636	-21641	-22203	-16575	-20667
204411_at	KIF21B	kinesin family member 21B	-2	-81082	0.003446712	-19806	-20478	-21857	-18941
209025_s_at	SYNCRIP	synaptotagmin binding, cytoplasmic RNA interacting protein	1.5	81076	0.003446712	21975	18648	20121	20332
212723_at	JMJD6	jumonji domain containing 6	1.4	81071	0.003506787	21907	20515	21068	17581
210095_s_at	IGFBP3	insulin-like growth factor binding protein 3	3	81062	0.003520179	21983	20396	21778	16905
205948_at	PTPRT	protein tyrosine phosphatase, receptor type, T	-1.6	-81057	0.003520179	-21690	-20571	-18425	-20371
220481_at	GPR75	G protein-coupled receptor 75	-1.2	-81054	0.003520179	-19864	-21735	-17828	-21627
210592_s_at	SAT1	spermidine/spermine N1-acetyltransferase 1	1.6	81047	0.003520179	19614	19799	20461	21173
213219_at	ADCY2	adenylate cyclase 2 (brain)	-1.5	-81037	0.003534676	-22056	-21467	-19039	-18475
210135_s_at	SHOX2	short stature homeobox 2	2.3	81001	0.003571429	20990	21724	21926	16361
213897_s_at	MRPL23	mitochondrial ribosomal protein L23	1.4	80995	0.003576159	21046	20956	18454	20539
208195_at	TTN	titin	-1.2	-80992	0.003576159	-19586	-20036	-21406	-19964
202998_s_at	LOXL2	lysyl oxidase-like 2	2.1	80983	0.003576159	20062	20591	22195	18135
221012_s_at	TRIM8	tripartite motif-containing 8	-1.5	-80981	0.003576159	-21290	-20338	-21711	-17642
219493_at	SHCBP1	SHC SH2-domain binding protein 1	1.4	80980	0.003576159	21530	17919	21591	19940
201287_s_at	SDC1	syndecan 1	1.6	80970	0.003582418	21074	19724	22166	18006
91920_at	BCAN	brevican	-2	-80970	0.003582418	-20651	-20782	-21412	-18125
208638_at	PDIA6	protein disulfide isomerase family A, member 6	1.4	80967	0.003588621	21002	19189	20434	20342
209975_at	CYP2E1	cytochrome P450, family 2, subfamily E, polypeptide 1	-1.4	-80967	0.003588621	-21818	-20124	-16957	-22068
220753_s_at	CRYL1	crystallin, lambda 1	-1.4	-80959	0.003594771	-20689	-21440	-20998	-17832
200660_at	S100A11	S100 calcium binding protein A11	2.3	80958	0.003594771	19925	17904	20948	22181
214046_at	FUT9	fucosyltransferase 9 (alpha (1,3) fucosyltransferase)	-2.9	-80928	0.003648069	-19081	-21244	-21442	-19161
219332_at	MICALL2	MICAL-like 2	1.7	80921	0.003648069	21283	16433	21392	21813
209028_s_at	ABI1	abl-interactor 1	-1.6	-80920	0.003648069	-22092	-17599	-20528	-20701
212611_at	DTX4	deltex 4 homolog (Drosophila)	-1.6	-80917	0.003648069	-20806	-20464	-21286	-18361
212528_at	---	CDNA clone IMAGE:3878236	-1.4	-80911	0.003648069	-21560	-21791	-20617	-16943
201584_s_at	DDX39	DEAD (Asp-Glu-Ala-Asp) box polypeptide 39	1.5	80909	0.003648069	21792	18647	20139	20331
212724_at	RND3	Rho family GTPase 3	2	80900	0.003648069	20726	22081	20704	17389
201030_x_at	LDHB	lactate dehydrogenase B	-1.3	-80891	0.00366167	-22026	-19806	-17871	-21188
202763_at	CASP3	caspase 3, apoptosis-related cysteine peptidase	1.5	80861	0.003688699	20436	18912	20382	21131
218443_s_at	DAZAP1	DAZ associated protein 1	1.3	80858	0.003688699	19302	20235	21979	19342
204879_at	PDPN	podoplanin	2.5	80840	0.003694268	21855	17398	21664	19923
212669_at	CAMK2G	calcium/calmodulin-dependent protein kinase (CaM kinase) II gamma	-1.7	-80840	0.003694268	-21186	-21775	-21760	-16119
200986_at	SERPING1	serpin peptidase inhibitor, clade G (C1 inhibitor), member 1, (angioedema, hereditary)	2.5	80835	0.003707627	19633	18009	21266	21927
216037_x_at	TCF7L2	transcription factor 7-like 2 (T-cell specific, HMG-box)	-1.4	-80832	0.00372093	-21136	-16703	-21821	-21172
218662_s_at	NCAPG	non-SMC condensin I complex, subunit G	1.6	80823	0.003734177	19604	20462	20940	19817
200805_at	LMAN2	lectin, mannose-binding 2	1.3	80808	0.00374477	22063	16417	20744	21584
207165_at	HMMR	hyaluronan-mediated motility receptor (RHAMM)	1.7	80805	0.00374477	21617	20079	21182	17927
222077_s_at	RACGAP1	Rac GTPase activating protein 1	1.8	80805	0.00374477	21978	21087	18312	19428
204953_at	SNAP91	synaptosomal-associated protein, 91kDa homolog (mouse)	-2.8	-80804	0.00374477	-21362	-21623	-20611	-17208
204028_s_at	RABGAP1	RAB GTPase activating protein 1	-1.3	-80792	0.003770492	-21919	-19925	-19951	-18997
210101_x_at	SH3GLB1	SH3-domain GRB2-like endophilin B1	1.5	80772	0.003770492	20616	20273	17960	21923
208908_s_at	CAST	calpastatin	1.5	80765	0.003770492	21460	20358	21263	17684
214845_s_at	CALU	calumenin	1.7	80761	0.003770492	20735	19429	20610	19987
209156_s_at	COL6A2	collagen, type VI, alpha 2	4	80759	0.003770492	22113	17316	21409	19921
212687_at	LIMS1	LIM and senescent cell antigen-like domains 1	1.5	80758	0.003770492	21093	19632	19206	20827
201850_at	CAPG	capping protein (actin filament), gelsolin-like	2	80750	0.003770492	20382	17613	20546	22209
201319_at	LOC645094 /// MRCL3	myosin regulatory light chain MRCL3 /// similar to myosin regulatory light chain-like	1.4	80733	0.003770492	21829	19409	21940	17555
213222_at	PLCB1	phospholipase C, beta 1 (phosphoinositide-specific)	-2.2	-80731	0.003770492	-21040	-21643	-18473	-19575
214238_at	---	Clone DT1P1B6 mRNA, CAG repeat region	-1.3	-80726	0.003770492	-21652	-22164	-14866	-22044
204753_s_at	HLF	hepatic leukemia factor	-1.9	-80711	0.0037751	-21614	-20988	-18422	-19687
212837_at	KIAA0157	KIAA0157	-1.2	-80707	0.0037751	-19821	-21835	-19090	-19961
212462_at	MYST4	MYST histone acetyltransferase (monocytic leukemia) 4	-1.6	-80701	0.0037751	-20321	-16304	-22067	-22009
209782_s_at	DBP	D site of albumin promoter (albumin D-box) binding protein	-1.3	-80697	0.0037751	-21497	-21301	-19409	-18490
204813_at	MAPK10	mitogen-activated protein kinase 10	-1.5	-80694	0.0037751	-21562	-22129	-20597	-16406
209065_at	UQCRB	ubiquinol-cytochrome c reductase binding protein	-1.5	-80694	0.0037751	-21280	-16051	-21772	-21591
219645_at	CASQ1	calsequestrin 1 (fast-twitch, skeletal muscle)	-1.4	-80694	0.0037751	-21358	-16692	-20884	-21760
209714_s_at	CDKN3	cyclin-dependent kinase inhibitor 3 (CDK2-associated dual specificity phosphatase)	1.8	80687	0.0037751	21388	18006	20341	20952
206611_at	C2orf27	chromosome 2 open reading frame 27	-1.3	-80686	0.0037751	-22038	-18083	-19547	-21018
212350_at	TBC1D1	TBC1 (tre-2/USP6, BUB2, cdc16) domain family, member 1	1.4	80679	0.0037751	20552	21966	19151	19010
204755_x_at	HLF	hepatic leukemia factor	-1.8	-80669	0.003803922	-21480	-19836	-19556	-19797
219547_at	COX15	COX15 homolog, cytochrome c oxidase assembly protein (yeast)	-1.3	-80654	0.003803922	-21507	-20228	-18303	-20616
200772_x_at	PTMA	prothymosin, alpha (gene sequence 28)	1.5	80650	0.003803922	21425	22037	17793	19395
201663_s_at	SMC4	structural maintenance of chromosomes 4	1.9	80646	0.003803922	22019	18828	18825	20974
218304_s_at	OSBPL11	oxysterol binding protein-like 11	-1.7	-80636	0.003803922	-22021	-15923	-21639	-21053
215498_s_at	MAP2K3	mitogen-activated protein kinase kinase 3	1.5	80635	0.003803922	21942	17878	19280	21535
203556_at	ZHX2	zinc fingers and homeoboxes 2	-1.6	-80633	0.003803922	-21889	-16581	-22198	-19965
221766_s_at	FAM46A	family with sequence similarity 46, member A	1.9	80633	0.003803922	21833	18672	21504	18624
221804_s_at	FAM45A /// FAM45B /// LOC731832	family with sequence similarity 45, member B /// family with sequence similarity 45, member A /// similar to family with sequence similarity 45, member A	-1.3	-80630	0.003803922	-21865	-17286	-21250	-20229
221641_s_at	ACOT9	acyl-CoA thioesterase 9	1.4	80629	0.003803922	20659	21609	17092	21269
216096_s_at	NRXN1	neurexin 1	-1.7	-80619	0.003803922	-19233	-19491	-21514	-20381
202430_s_at	PLSCR1	phospholipid scramblase 1	1.8	80609	0.003803922	19019	19942	19616	22032
212757_s_at	CAMK2G	calcium/calmodulin-dependent protein kinase (CaM kinase) II gamma	-1.6	-80600	0.003816047	-20989	-21549	-21624	-16438
201676_x_at	PSMA1	proteasome (prosome, macropain) subunit, alpha type, 1	1.3	80584	0.003840156	22114	18487	19438	20545
212719_at	PHLPP	PH domain and leucine rich repeat protein phosphatase	-1.7	-80572	0.003840156	-20662	-20587	-21912	-17411
206794_at	ERBB4	v-erb-a erythroblastic leukemia viral oncogene homolog 4 (avian)	-1.3	-80568	0.00385214	-21636	-16855	-20142	-21935
206785_s_at	KLRC1 /// KLRC2	killer cell lectin-like receptor subfamily C, member 1 /// killer cell lectin-like receptor subfamily C, member 2	-3.2	-80518	0.004019417	-22152	-20568	-19334	-18464
202870_s_at	CDC20	cell division cycle 20 homolog (S. cerevisiae)	2.2	80508	0.004031008	21801	17394	21262	20051
212086_x_at	LMNA	lamin A/C	1.4	80504	0.004034749	19449	20064	21294	19697
207668_x_at	PDIA6	protein disulfide isomerase family A, member 6	1.5	80501	0.004034749	21719	18954	19058	20770
213974_at	ADAMTSL3	ADAMTS-like 3	-1.2	-80491	0.004046243	-20592	-20999	-19689	-19211
218333_at	DERL2	Der1-like domain family, member 2	1.4	80465	0.004096154	18885	21858	20863	18859
212414_s_at	N-PAC /// SEPT6	septin 6 /// cytokine-like nuclear factor n-pac	1.7	80441	0.004107486	20387	18397	21740	19917
217946_s_at	SAE1	SUMO1 activating enzyme subunit 1	1.4	80434	0.004157088	19250	21025	19628	20531
204597_x_at	STC1	stanniocalcin 1	2.2	80420	0.004171429	21894	19459	22082	16985
212325_at	LIMCH1	LIM and calponin homology domains 1	-1.6	-80413	0.004171429	-20385	-18559	-21936	-19533
203313_s_at	TGIF1	TGFB-induced factor homeobox 1	1.8	80412	0.004171429	22178	21125	16200	20909
208939_at	SEPHS1	selenophosphate synthetase 1	-1.6	-80394	0.004177694	-21915	-19098	-19785	-19596
210942_s_at	ST3GAL6	ST3 beta-galactoside alpha-2,3-sialyltransferase 6	-1.4	-80392	0.004177694	-18378	-19126	-21771	-21117
215481_s_at	PEX5	peroxisomal biogenesis factor 5	-1.3	-80392	0.004177694	-19887	-22202	-18261	-20042
201466_s_at	JUN	jun oncogene	1.7	80373	0.004177694	20455	19291	21344	19283
218424_s_at	STEAP3	STEAP family member 3	1.9	80356	0.004188679	20969	20369	18253	20765
209912_s_at	KIAA0415	KIAA0415	1.3	80339	0.004213483	18317	18548	21477	21997
221437_s_at	MRPS15	mitochondrial ribosomal protein S15	1.3	80338	0.004213483	19193	19302	20736	21107
202375_at	SEC24D	SEC24 related gene family, member D (S. cerevisiae)	1.5	80333	0.004213483	21965	19923	22167	16278
203146_s_at	GABBR1	gamma-aminobutyric acid (GABA) B receptor, 1	-1.9	-80330	0.004213483	-20423	-20289	-21434	-18184
219137_s_at	C2orf33	chromosome 2 open reading frame 33	-1.4	-80287	0.004336449	-21209	-15621	-22009	-21448
219175_s_at	SLC41A3	solute carrier family 41, member 3	-1.3	-80269	0.004349442	-21036	-20336	-20520	-18377
201506_at	TGFBI	transforming growth factor, beta-induced, 68kDa	2.6	80264	0.004349442	21955	18616	20867	18826
212355_at	KIAA0323	KIAA0323	1.4	80258	0.004349442	22047	16939	21680	19592
210550_s_at	RASGRF1	Ras protein-specific guanine nucleotide-releasing factor 1	-1.6	-80246	0.004378479	-20829	-19300	-21752	-18365
210950_s_at	FDFT1	farnesyl-diphosphate farnesyltransferase 1	-1.5	-80237	0.004425926	-21128	-19974	-21779	-17356
209019_s_at	PINK1	PTEN induced putative kinase 1	-1.5	-80210	0.004547135	-21960	-19949	-21190	-17111
209129_at	TRIP6	thyroid hormone receptor interactor 6	1.9	80203	0.004557196	21676	15057	21436	22034
207842_s_at	CASC3	cancer susceptibility candidate 3	-1.3	-80187	0.004558824	-21724	-16126	-21831	-20506
209379_s_at	KIAA1128	KIAA1128	-1.5	-80183	0.004558824	-22100	-18494	-21245	-18344
218097_s_at	CUEDC2	CUE domain containing 2	-1.3	-80128	0.004583333	-19671	-21850	-20465	-18142
202619_s_at	PLOD2	procollagen-lysine, 2-oxoglutarate 5-dioxygenase 2	1.9	80126	0.004583333	21551	21140	19444	17991
204342_at	SLC25A24	solute carrier family 25 (mitochondrial carrier; phosphate carrier), member 24	1.6	80123	0.004583333	21189	17754	21789	19391
204352_at	TRAF5	TNF receptor-associated factor 5	1.6	80122	0.004583333	21962	17044	21150	19966
202503_s_at	KIAA0101	KIAA0101	2.2	80113	0.004583333	21954	20277	18353	19529
212970_at	---	Full-length cDNA clone CS0DC015YK09 of Neuroblastoma Cot 25-normalized of Homo sapiens (human)	-1.4	-80107	0.004583333	-19774	-20495	-21287	-18551
217455_s_at	SSTR2	somatostatin receptor 2	-1.3	-80107	0.004583333	-21080	-22014	-15199	-21814
201202_at	PCNA	proliferating cell nuclear antigen	1.7	80105	0.004583333	21798	20828	19720	17759
207988_s_at	ARPC2	actin related protein 2/3 complex, subunit 2, 34kDa	1.3	80073	0.004593128	18596	19834	21062	20581
200601_at	ACTN4	actinin, alpha 4	1.4	80065	0.004620939	19783	16389	21862	22031
205732_s_at	NCOA2	nuclear receptor coactivator 2	-1.3	-80048	0.004625	-15696	-22068	-20131	-22153
44702_at	SYDE1	synapse defective 1, Rho GTPase, homolog 1 (C. elegans)	1.3	80036	0.004625	19807	20416	21340	18473
204348_s_at	AK3L1	adenylate kinase 3-like 1	1.7	80033	0.004625	21948	21639	20865	15581
202794_at	INPP1	inositol polyphosphate-1-phosphatase	-1.4	-80029	0.004625	-20496	-21167	-22121	-16245
211270_x_at	PTBP1	polypyrimidine tract binding protein 1	1.4	80028	0.004625	22057	20521	19714	17736
206692_at	KCNJ10	potassium inwardly-rectifying channel, subfamily J, member 10	-1.6	-80024	0.004625	-19668	-21489	-21863	-17004
220892_s_at	PSAT1	phosphoserine aminotransferase 1	-1.8	-80019	0.004634581	-16944	-20902	-22155	-20018
213598_at	KIF2A	Kinesin heavy chain member 2A	-1.4	-80014	0.004644128	-22068	-17763	-22128	-18055
218494_s_at	SLC2A4RG	SLC2A4 regulator	1.4	80002	0.004653641	21151	18198	21094	19559
213379_at	COQ2	coenzyme Q2 homolog, prenyltransferase (yeast)	1.5	79979	0.004698582	20147	19697	18442	21693
211925_s_at	PLCB1	phospholipase C, beta 1 (phosphoinositide-specific)	-1.3	-79956	0.004761062	-22105	-21216	-14615	-22020
203827_at	WIPI1	WD repeat domain, phosphoinositide interacting 1	1.5	79950	0.004763573	21149	18881	22091	17829
202087_s_at	CTSL1	cathepsin L1	1.5	79943	0.004763573	18777	20557	20280	20329
203244_at	PEX5	peroxisomal biogenesis factor 5	-1.4	-79932	0.004763573	-20985	-17080	-21953	-19914
219773_at	NOX4	NADPH oxidase 4	1.5	79927	0.004763573	21279	20372	21729	16547
214713_at	YLPM1	YLP motif containing 1	-1.2	-79921	0.004763573	-20612	-21918	-15534	-21857
209507_at	RPA3	replication protein A3, 14kDa	1.6	79919	0.004763573	21606	20062	18350	19901
202276_at	SHFM1	split hand/foot malformation (ectrodactyly) type 1	1.4	79901	0.004772727	20266	20749	18871	20015
203156_at	AKAP11	A kinase (PRKA) anchor protein 11	-1.4	-79871	0.004886562	-20345	-19892	-21186	-18448
201957_at	PPP1R12B	protein phosphatase 1, regulatory (inhibitor) subunit 12B	-1.3	-79869	0.00489547	-17243	-21682	-22028	-18916
220277_at	CXXC4	CXXC finger 4	-1.5	-79846	0.004904348	-20977	-18823	-20621	-19425
209018_s_at	PINK1	PTEN induced putative kinase 1	-1.4	-79818	0.004974093	-20769	-22148	-20728	-16173
211047_x_at	AP2S1	adaptor-related protein complex 2, sigma 1 subunit	1.4	79818	0.004974093	21845	15732	20557	21684
212308_at	CLASP2	cytoplasmic linker associated protein 2	-1.8	-79818	0.004974093	-22017	-18898	-21701	-17202
212971_at	CARS	cysteinyl-tRNA synthetase	1.3	79817	0.004974093	20844	19476	20074	19423
209234_at	KIF1B	kinesin family member 1B	-1.6	-79777	0.004991453	-20282	-21495	-21197	-16803
211970_x_at	ACTG1	actin, gamma 1	1.2	79762	0.004991453	21006	19011	18653	21092
52255_s_at	COL5A3	collagen, type V, alpha 3	1.5	79753	0.004991453	19072	20759	20152	19770
218009_s_at	PRC1	protein regulator of cytokinesis 1	2.2	79746	0.004991453	21867	15866	21272	20741
216841_s_at	SOD2	superoxide dismutase 2, mitochondrial	2.1	79739	0.004991453	18764	19807	21529	19639
218218_at	APPL2	adaptor protein, phosphotyrosine interaction, PH domain and leucine zipper containing 2	-1.4	-79737	0.004991453	-18327	-19815	-20862	-20733
213388_at	LOC727942	similar to phosphodiesterase 4D interacting protein isoform 2	-2	-79733	0.004991482	-22106	-14352	-22197	-21078
200654_at	P4HB	procollagen-proline, 2-oxoglutarate 4-dioxygenase (proline 4-hydroxylase), beta polypeptide	1.5	79731	0.004991482	22175	13570	22064	21922
201058_s_at	MYL9	myosin, light chain 9, regulatory	2.1	79698	0.005068027	21674	19508	19795	18721
205030_at	FABP7	fatty acid binding protein 7, brain	2.6	79691	0.005074627	21392	16934	20371	20994
203950_s_at	CLCN6	chloride channel 6	-1.3	-79686	0.005074627	-20331	-21992	-19979	-17384
216594_x_at	AKR1C1	aldo-keto reductase family 1, member C1 (dihydrodiol dehydrogenase 1; 20-alpha (3-alpha)-hydroxysteroid dehydrogenase)	-1.5	-79685	0.005074627	-19695	-21389	-21159	-17442
206102_at	GINS1	GINS complex subunit 1 (Psf1 homolog)	1.8	79677	0.005074627	21310	21366	20160	16841
200672_x_at	SPTBN1	spectrin, beta, non-erythrocytic 1	-1.4	-79673	0.005074627	-18592	-21382	-20496	-19203
203645_s_at	CD163	CD163 molecule	3.2	79667	0.005074627	17935	18391	22081	21260
210705_s_at	TRIM5	tripartite motif-containing 5	1.3	79660	0.005074627	20618	17944	21292	19806
201358_s_at	COPB1	coatomer protein complex, subunit beta 1	1.3	79654	0.005074627	19376	21603	20372	18303
207308_at	SLCO1A2	solute carrier organic anion transporter family, member 1A2	-1.6	-79654	0.005074627	-19987	-20945	-21621	-17101
214553_s_at	ARPP-19	cyclic AMP phosphoprotein, 19 kD	-1.5	-79653	0.005074627	-19989	-21374	-20540	-17750
200709_at	FKBP1A	FK506 binding protein 1A, 12kDa	1.3	79643	0.005074627	20191	20082	18900	20470
217969_at	C11orf2	chromosome 11 open reading frame2	-1.4	-79642	0.005074627	-20910	-21626	-16270	-20836
213556_at	LOC390940	similar to R28379_1	1.5	79616	0.005074627	20677	19342	21456	18141
214608_s_at	EYA1	eyes absent homolog 1 (Drosophila)	-1.9	-79616	0.005074627	-18053	-21150	-21146	-19267
201320_at	SMARCC2	SWI/SNF related, matrix associated, actin dependent regulator of chromatin, subfamily c, member 2	-1.4	-79595	0.005074627	-22145	-17975	-19142	-20333
200859_x_at	FLNA	filamin A, alpha (actin binding protein 280)	1.9	79589	0.005099338	20875	18017	22126	18571
201862_s_at	LRRFIP1	leucine rich repeat (in FLII) interacting protein 1	1.8	79585	0.005107438	17301	21001	20693	20590
208741_at	SAP18	Sin3A-associated protein, 18kDa	-1.4	-79577	0.005114379	-21609	-16142	-21527	-20299
212358_at	CLIP3	CAP-GLY domain containing linker protein 3	-1.5	-79575	0.005114379	-21286	-19735	-20590	-17964
207279_s_at	NEBL	nebulette	-1.3	-79566	0.005114379	-17530	-21005	-19545	-21486
218692_at	GOLSYN	Golgi-localized protein	-1.7	-79565	0.005114379	-20421	-18936	-22129	-18079
219451_at	MSRB2	methionine sulfoxide reductase B2	-1.3	-79562	0.005114379	-21387	-19929	-20574	-17672
208405_s_at	CD164	CD164 molecule, sialomucin	1.4	79560	0.005114379	20078	20270	19690	19522
213091_at	CRTC1	CREB regulated transcription coactivator 1	-1.3	-79560	0.005114379	-21827	-20199	-18530	-19004
205690_s_at	BUD31	BUD31 homolog (S. cerevisiae)	1.5	79555	0.005146104	21276	19922	18904	19453
208891_at	DUSP6	dual specificity phosphatase 6	2.2	79554	0.005146104	21883	14631	21109	21931
213061_s_at	NTAN1	N-terminal asparagine amidase	1.3	79543	0.005146104	21912	17275	20575	19781
203264_s_at	ARHGEF9	Cdc42 guanine nucleotide exchange factor (GEF) 9	-1.6	-79541	0.005146104	-19438	-21168	-20573	-18362
202641_at	ARL3	ADP-ribosylation factor-like 3	-1.5	-79534	0.005153971	-21897	-14634	-21563	-21440
212274_at	LPIN1	lipin 1	-1.4	-79530	0.005194175	-22002	-19867	-21754	-15907
218473_s_at	GLT25D1	glycosyltransferase 25 domain containing 1	1.3	79514	0.005225806	16912	20998	22149	19455
218755_at	KIF20A	kinesin family member 20A	1.8	79511	0.005225806	22078	17714	20196	19523
209991_x_at	GABBR2	gamma-aminobutyric acid (GABA) B receptor, 2	-2	-79495	0.005249597	-20379	-21944	-18398	-18774
202189_x_at	PTBP1	polypyrimidine tract binding protein 1	1.4	79490	0.005257235	21995	19725	19471	18299
202405_at	TIAL1	TIA1 cytotoxic granule-associated RNA binding protein-like 1	-1.3	-79485	0.005264848	-14528	-21622	-21497	-21838
211271_x_at	PTBP1	polypyrimidine tract binding protein 1	1.4	79454	0.00536859	22074	19978	19982	17420
202910_s_at	CD97	CD97 molecule	1.7	79442	0.005383387	20451	16638	21708	20645
221238_at	NSBP1	nucleosomal binding protein 1	-1.2	-79437	0.005383387	-15122	-22038	-20161	-22116
213006_at	CEBPD	CCAAT/enhancer binding protein (C/EBP), delta	1.8	79425	0.005389507	21366	18367	21663	18029
211730_s_at	POLR2L	polymerase (RNA) II (DNA directed) polypeptide L, 7.6kDa	1.6	79414	0.005389507	22054	17438	17774	22148
203303_at	DYNLT3	dynein, light chain, Tctex-type 3	1.9	79410	0.005389507	22069	18269	18487	20585
213428_s_at	COL6A1	collagen, type VI, alpha 1	1.8	79394	0.005444444	21275	19861	20336	17922
204749_at	NAP1L3	nucleosome assembly protein 1-like 3	-1.9	-79373	0.005474684	-21980	-20104	-21061	-16228
216236_s_at	SLC2A3	solute carrier family 2 (facilitated glucose transporter), member 3	1.7	79365	0.005474684	20772	17942	22063	18588
208935_s_at	LGALS8	lectin, galactoside-binding, soluble, 8 (galectin 8)	1.3	79341	0.005513428	18646	21345	18814	20536
208790_s_at	PTRF	polymerase I and transcript release factor	1.7	79323	0.005532915	19402	17836	21794	20291
209741_x_at	SCAPER	S phase cyclin A-associated protein in the ER	-1.4	-79323	0.005532915	-21967	-17909	-21683	-17764
203823_at	RGS3	regulator of G-protein signaling 3	1.4	79322	0.005532915	20267	20567	18833	19655
203143_s_at	KIAA0040	KIAA0040	1.5	79315	0.005532915	21246	21042	20613	16414
218070_s_at	GMPPA	GDP-mannose pyrophosphorylase A	1.3	79310	0.005532915	21203	16315	20640	21152
202760_s_at	AKAP2 /// PALM2-AKAP2	A kinase (PRKA) anchor protein 2 /// PALM2-AKAP2	1.9	79301	0.005538222	19109	19954	21672	18566
200656_s_at	P4HB	procollagen-proline, 2-oxoglutarate 4-dioxygenase (proline 4-hydroxylase), beta polypeptide	1.7	79298	0.005538222	22149	13992	22051	21106
203164_at	SLC33A1	solute carrier family 33 (acetyl-CoA transporter), member 1	1.4	79298	0.005538222	19640	21139	18858	19661
216384_x_at	LOC643287	similar to prothymosin, alpha (gene sequence 28)	1.4	79288	0.005557276	19664	22074	19842	17708
205751_at	SH3GL2	SH3-domain GRB2-like 2	-2.7	-79281	0.005557276	-22073	-18825	-20466	-17917
201809_s_at	ENG	endoglin (Osler-Rendu-Weber syndrome 1)	1.5	79277	0.005557276	20399	16532	21713	20633
212062_at	ATP9A	ATPase, class II, type 9A	-1.7	-79276	0.005557276	-22093	-21010	-20997	-15176
210815_s_at	CALCRL	calcitonin receptor-like	-2.3	-79258	0.005557276	-18830	-22206	-16177	-22045
215469_at	---	Clone IMAGE:26186, mRNA sequence	-1.4	-79229	0.00561051	-17077	-19635	-20690	-21827
211746_x_at	PSMA1	proteasome (prosome, macropain) subunit, alpha type, 1	1.3	79226	0.005617284	22139	18907	18786	19394
213011_s_at	TPI1	triosephosphate isomerase 1	1.4	79217	0.005630769	21259	16996	21973	18989
208732_at	RAB2A	RAB2A, member RAS oncogene family	-1.4	-79216	0.005630769	-18736	-19787	-21736	-18957
210167_s_at	TEF	thyrotrophic embryonic factor	-1.3	-79212	0.005637481	-19158	-21929	-18876	-19249
205335_s_at	SRP19	signal recognition particle 19kDa	1.3	79196	0.005659509	21376	20168	15599	22053
216120_s_at	ATP2B2	ATPase, Ca++ transporting, plasma membrane 2	-1.5	-79183	0.005666156	-19430	-21582	-19610	-18561
201438_at	COL6A3	collagen, type VI, alpha 3	3.3	79172	0.005685976	21823	18697	21730	16922
203044_at	CHSY1	carbohydrate (chondroitin) synthase 1	1.6	79166	0.005685976	20172	19603	21613	17778
202408_s_at	PRPF31	PRP31 pre-mRNA processing factor 31 homolog (S. cerevisiae)	1.3	79165	0.005685976	20674	18712	18624	21155
218989_x_at	SLC30A5	solute carrier family 30 (zinc transporter), member 5	1.4	79157	0.005692542	19383	20796	20726	18252
209437_s_at	SPON1	spondin 1, extracellular matrix protein	-1.8	-79156	0.005699088	-20518	-20443	-16813	-21382
203509_at	SORL1	sortilin-related receptor, L(DLR class) A repeats-containing	-1.6	-79144	0.005712121	-19494	-20973	-19802	-18875
202297_s_at	RER1	RER1 retention in endoplasmic reticulum 1 homolog (S. cerevisiae)	1.3	79138	0.005712121	20909	21558	14750	21921
212015_x_at	PTBP1	polypyrimidine tract binding protein 1	1.4	79126	0.005763994	22037	19896	19546	17647
213924_at	MPPE1	Metallophosphoesterase 1	-1.9	-79119	0.005800604	-16772	-20498	-20216	-21633
208747_s_at	C1S	complement component 1, s subcomponent	2.3	79108	0.005822021	17507	19062	21404	21135
205290_s_at	BMP2	bone morphogenetic protein 2	-2	-79099	0.005828313	-22198	-18875	-16284	-21742
211762_s_at	KPNA2	karyopherin alpha 2 (RAG cohort 1, importin alpha 1)	1.6	79088	0.005864662	21406	18531	21242	17909
220991_s_at	RNF32	ring finger protein 32	-1.2	-79084	0.005870871	-18770	-21065	-18193	-21056
217380_s_at	---	Clone DT1P1A11 mRNA, CAG repeat region	-1.2	-79075	0.005877061	-19745	-20157	-17574	-21599
203382_s_at	APOE	apolipoprotein E	-1.8	-79071	0.005883234	-18939	-21264	-18574	-20294
37590_g_at	---	MRNA full length insert cDNA clone EUROIMAGE 375854 /// MRNA full length insert cDNA clone EUROIMAGE 826033	-1.6	-79059	0.005910448	-14908	-20977	-22102	-21072
205479_s_at	PLAU	plasminogen activator, urokinase	2.1	79054	0.005910448	18495	18955	22077	19527
209915_s_at	NRXN1	neurexin 1	-1.9	-79014	0.006026786	-18340	-20038	-21173	-19463
218731_s_at	LOC727901 /// VWA1	von Willebrand factor A domain containing 1 /// similar to von Willebrand factor A domain-related protein isoform 1	1.7	79013	0.006026786	19185	18754	19906	21168
213841_at	---	Homo sapiens, clone IMAGE:4915189, mRNA	-3	-79005	0.006032689	-20871	-18711	-21824	-17599
218339_at	MRPL22	mitochondrial ribosomal protein L22	1.4	78994	0.006053412	20998	20752	17570	19674
212812_at	---	CDNA: FLJ22642 fis, clone HSI06970	-1.5	-78980	0.006059259	-21522	-17731	-21178	-18549
208836_at	ATP1B3	ATPase, Na+/K+ transporting, beta 3 polypeptide	1.4	78976	0.006079882	19564	21995	15516	21901
219961_s_at	C20orf19	chromosome 20 open reading frame 19	-1.5	-78958	0.006091445	-20862	-16588	-20656	-20852
213364_s_at	SNX1	sorting nexin 1	-1.4	-78957	0.006091445	-19212	-16984	-20978	-21783
215127_s_at	RBMS1	RNA binding motif, single stranded interacting protein 1	1.4	78937	0.006129032	20104	20244	21888	16701
202130_at	RIOK3	RIO kinase 3 (yeast)	1.3	78933	0.006129032	20076	18931	18779	21147
201359_at	COPB1	coatomer protein complex, subunit beta 1	1.3	78929	0.006129032	21550	20319	19631	17429
212097_at	CAV1	caveolin 1, caveolae protein, 22kDa	2.6	78923	0.006129032	21018	16870	21803	19232
213911_s_at	H2AFZ	H2A histone family, member Z	1.4	78919	0.0061347	21858	18495	21402	17164
208933_s_at	LGALS8	lectin, galactoside-binding, soluble, 8 (galectin 8)	1.6	78912	0.006142649	21227	20554	15977	21154
203423_at	RBP1	retinol binding protein 1, cellular	3	78903	0.006142649	22209	19327	18687	18680
209618_at	CTNND2	catenin (cadherin-associated protein), delta 2 (neural plakophilin-related arm-repeat protein)	-1.9	-78900	0.006142649	-21493	-15833	-21980	-19594
213896_x_at	FAM149B1	family with sequence similarity 149, member B1	-1.2	-78896	0.006142649	-21233	-21040	-14714	-21909
206748_s_at	SPAG9	sperm associated antigen 9	-1.6	-78890	0.006162791	-19517	-21684	-17978	-19711
207168_s_at	H2AFY	H2A histone family, member Y	1.2	78881	0.006173913	21413	19152	18826	19490
203409_at	DDB2	damage-specific DNA binding protein 2, 48kDa	1.6	78880	0.006173913	21736	14409	22018	20717
212321_at	---	---	-1.3	-78877	0.00617945	-20787	-20018	-18612	-19460
204298_s_at	LOX	lysyl oxidase	2.5	78870	0.006195965	21403	18428	22103	16936
202859_x_at	IL8	interleukin 8	2.6	78863	0.006195965	20907	19146	20860	17950
210875_s_at	ZEB1	zinc finger E-box binding homeobox 1	-1.8	-78861	0.006195965	-17826	-21686	-17423	-21926
218055_s_at	WDR41	WD repeat domain 41	1.5	78859	0.006201439	21589	15446	20906	20918
201930_at	MCM6	minichromosome maintenance complex component 6	1.7	78854	0.006206897	21377	21571	17810	18096
203688_at	PKD2	polycystic kidney disease 2 (autosomal dominant)	1.4	78853	0.006212339	21702	16734	20144	20273
218729_at	LXN	latexin	1.6	78824	0.006314286	20247	19286	19918	19373
221477_s_at	MGC5618	hypothetical protein MGC5618	2	78811	0.006314286	15816	21184	21499	20312
204493_at	BID	BH3 interacting domain death agonist	-1.4	-78805	0.006314286	-20393	-18852	-18411	-21149
206331_at	CALCRL	calcitonin receptor-like	-1.8	-78803	0.006333809	-19580	-21983	-15090	-22150
200793_s_at	ACO2	aconitase 2, mitochondrial	-1.5	-78793	0.006339031	-18207	-21524	-21391	-17671
201252_at	LOC652826 /// PSMC4	proteasome (prosome, macropain) 26S subunit, ATPase, 4 /// similar to 26S protease regulatory subunit 6B (MIP224) (MB67-interacting protein) (TAT-binding protein 7) (TBP-7)	1.3	78767	0.006377841	20422	18336	20879	19130
210926_at	FKSG30	kappa-actin	1.2	78765	0.006377841	20924	22138	21405	14298
209082_s_at	COL18A1	collagen, type XVIII, alpha 1	1.7	78761	0.006382979	20997	17899	19755	20110
212309_at	CLASP2	cytoplasmic linker associated protein 2	-1.6	-78741	0.006430595	-21812	-16515	-21967	-18447
204595_s_at	STC1	stanniocalcin 1	1.6	78726	0.006454802	21404	19078	21660	16584
216268_s_at	JAG1	jagged 1 (Alagille syndrome)	1.9	78722	0.006454802	20773	20209	19335	18405
222379_at	KCNE4	potassium voltage-gated channel, Isk-related family, member 4	1.8	78706	0.006473907	21441	20285	22041	14939
204156_at	KIAA0999	KIAA0999 protein	-1.5	-78690	0.006493689	-18298	-21205	-21306	-17881
201550_x_at	ACTG1	actin, gamma 1	1.2	78684	0.006493689	21381	19301	18440	19562
214164_x_at	CA12	carbonic anhydrase XII	2.2	78681	0.006493689	22104	19195	21012	16370
200612_s_at	AP2B1	adaptor-related protein complex 2, beta 1 subunit	-1.5	-78677	0.006493689	-18265	-22185	-20108	-18119
212390_at	LOC727893 /// PDE4DIP	phosphodiesterase 4D interacting protein (myomegalin) /// similar to phosphodiesterase 4D interacting protein isoform 1	-1.5	-78676	0.006498599	-19448	-18429	-20907	-19892
201617_x_at	CALD1	caldesmon 1	1.8	78661	0.006503497	20232	21542	20521	16366
217771_at	GOLM1	golgi membrane protein 1	-1.5	-78620	0.006634078	-21826	-19966	-21187	-15641
206355_at	GNAL	guanine nucleotide binding protein (G protein), alpha activating activity polypeptide, olfactory type	-1.4	-78613	0.00665272	-15521	-21507	-19618	-21967
213615_at	MBOAT5	Membrane bound O-acyltransferase domain containing 5	-1.2	-78604	0.006699164	-21683	-19411	-17241	-20269
210844_x_at	CTNNA1	catenin (cadherin-associated protein), alpha 1, 102kDa	1.3	78600	0.006703755	20898	17651	18409	21642
200996_at	ACTR3	ARP3 actin-related protein 3 homolog (yeast)	1.3	78586	0.006736111	18485	18641	21170	20290
201268_at	NME1-NME2 /// NME2	non-metastatic cells 2, protein (NM23B) expressed in /// NME1-NME2	1.3	78582	0.006754508	20526	20060	19203	18793
219410_at	TMEM45A	transmembrane protein 45A	2.1	78578	0.006767956	21925	18989	18999	18665
207643_s_at	TNFRSF1A	tumor necrosis factor receptor superfamily, member 1A	1.7	78577	0.006767956	19557	16533	21723	20764
212423_at	C10orf56	chromosome 10 open reading frame 56	-1.6	-78576	0.006767956	-18354	-18281	-21180	-20761
200973_s_at	TSPAN3	tetraspanin 3	-1.5	-78566	0.0068	-19375	-20829	-19855	-18507
212678_at	NF1	neurofibromin 1 (neurofibromatosis, von Recklinghausen disease, Watson disease)	-1.5	-78553	0.006826923	-20497	-18876	-18424	-20756
213308_at	SHANK2	SH3 and multiple ankyrin repeat domains 2	-2	-78550	0.006826923	-20755	-16766	-21151	-19878
203570_at	LOXL1	lysyl oxidase-like 1	2.8	78545	0.006826923	22118	14593	21876	19958
207628_s_at	WBSCR22	Williams Beuren syndrome chromosome region 22	1.3	78531	0.006858711	21395	20735	15998	20403
202484_s_at	MBD2	methyl-CpG binding domain protein 2	1.4	78518	0.006894665	21432	17236	20147	19703
214929_s_at	KIAA1109	KIAA1109	-1.2	-78511	0.006894665	-20243	-22146	-14013	-22109
208691_at	TFRC	transferrin receptor (p90, CD71)	1.9	78490	0.006939891	22088	20664	14824	20914
216035_x_at	TCF7L2	transcription factor 7-like 2 (T-cell specific, HMG-box)	-1.4	-78479	0.006956522	-21244	-16205	-21509	-19521
205499_at	SRPX2	sushi-repeat-containing protein, X-linked 2	2.4	78475	0.006956522	20868	18910	22215	16482
217223_s_at	BCR	breakpoint cluster region	-1.4	-78472	0.006956522	-19755	-20068	-19995	-18654
212276_at	LPIN1	lipin 1	-1.4	-78468	0.006956522	-21618	-20105	-22039	-14706
203632_s_at	GPRC5B	G protein-coupled receptor, family C, group 5, member B	-1.6	-78455	0.006960651	-20461	-21064	-21638	-15292
201163_s_at	IGFBP7	insulin-like growth factor binding protein 7	1.5	78446	0.006962366	15367	21779	20063	21237
204999_s_at	ATF5	activating transcription factor 5	1.5	78441	0.006962366	18325	20000	21744	18372
220522_at	CRB1	crumbs homolog 1 (Drosophila)	-1.6	-78440	0.006962366	-16630	-19501	-21549	-20760
213035_at	ANKRD28	ankyrin repeat domain 28	-1.4	-78437	0.006962366	-20921	-16506	-20765	-20245
215436_at	HSDL2	Hydroxysteroid dehydrogenase like 2	-1.3	-78431	0.006962366	-12867	-22198	-21454	-21912
203408_s_at	SATB1	SATB homeobox 1	-1.7	-78428	0.006962366	-20899	-19029	-20073	-18427
212560_at	C11orf32	chromosome 11 open reading frame 32	-1.7	-78422	0.006962366	-20064	-18401	-21040	-18917
213283_s_at	SALL2	sal-like 2 (Drosophila)	-1.4	-78418	0.006965241	-21341	-17569	-21684	-17824
212884_x_at	APOE	Apolipoprotein E	-1.5	-78416	0.006965241	-18607	-20304	-19377	-20128
221009_s_at	ANGPTL4	angiopoietin-like 4	1.9	78414	0.006965241	20905	18783	20353	18373
212392_s_at	LOC652526 /// LOC727927 /// PDE4DIP	phosphodiesterase 4D interacting protein (myomegalin) /// similar to phosphodiesterase 4D interacting protein isoform 2	-1.5	-78411	0.006965241	-18745	-21291	-16794	-21581
203971_at	SLC31A1	solute carrier family 31 (copper transporters), member 1	1.3	78408	0.006969292	21065	18170	17425	21748
217077_s_at	GABBR2	gamma-aminobutyric acid (GABA) B receptor, 2	-2.2	-78394	0.006986667	-20799	-21189	-17901	-18505
208552_at	GRIK4	glutamate receptor, ionotropic, kainate 4	-1.3	-78388	0.006990679	-21402	-21711	-15304	-19971
208394_x_at	ESM1	endothelial cell-specific molecule 1	1.4	78379	0.007021277	21245	18298	21475	17361
219787_s_at	ECT2	epithelial cell transforming sequence 2 oncogene	1.7	78376	0.00704244	20750	19397	18632	19597
214071_at	MPPE1	Metallophosphoesterase 1	-2	-78375	0.00704244	-17833	-20242	-19003	-21297
203046_s_at	TIMELESS	timeless homolog (Drosophila)	1.5	78372	0.007046358	20828	19414	20914	17216
219093_at	PID1	phosphotyrosine interaction domain containing 1	-1.7	-78340	0.007089947	-19026	-20271	-21933	-17110
212427_at	KIAA0368	KIAA0368	-1.4	-78338	0.007093791	-20546	-17435	-19412	-20945
221490_at	UBAP1	ubiquitin associated protein 1	-1.2	-78329	0.007124011	-21491	-20153	-20803	-15882
213776_at	LOC157562	hypothetical protein LOC157562	-1.4	-78312	0.007148489	-21537	-20163	-17704	-18908
216331_at	ITGA7	integrin, alpha 7	1.7	78311	0.007148489	20877	15426	21373	20635
201051_at	ANP32A	acidic (leucine-rich) nuclear phosphoprotein 32 family, member A	-1.3	-78310	0.007148489	-19799	-20507	-18376	-19628
200788_s_at	PEA15	phosphoprotein enriched in astrocytes 15	-1.4	-78302	0.007152231	-22142	-15830	-20094	-20236
201346_at	ADIPOR2	adiponectin receptor 2	-1.3	-78269	0.007221494	-21384	-21091	-19783	-16011
218264_at	BCCIP	BRCA2 and CDKN1A interacting protein	-1.4	-78263	0.007228758	-21738	-12804	-21956	-21765
213214_x_at	ACTG1	actin, gamma 1	1.2	78256	0.007228758	22091	20234	19879	16052
206320_s_at	SMAD9	SMAD family member 9	-1.4	-78248	0.007258486	-21848	-20861	-13365	-22174
208964_s_at	FADS1	fatty acid desaturase 1	-1.4	-78239	0.007275098	-21971	-15635	-21584	-19049
208690_s_at	PDLIM1	PDZ and LIM domain 1 (elfin)	2	78231	0.007282185	21096	16337	21619	19179
202620_s_at	PLOD2	procollagen-lysine, 2-oxoglutarate 5-dioxygenase 2	2	78228	0.007282185	21190	21645	15850	19543
210695_s_at	WWOX	WW domain containing oxidoreductase	-1.2	-78221	0.007285714	-21564	-20968	-19584	-16105
204303_s_at	KIAA0427	KIAA0427	-1.3	-78213	0.007289235	-20180	-19918	-19897	-18218
209990_s_at	GABBR2	gamma-aminobutyric acid (GABA) B receptor, 2	-2.9	-78194	0.007357513	-20585	-21105	-17777	-18727
212503_s_at	DIP2C	DIP2 disco-interacting protein 2 homolog C (Drosophila)	-1.5	-78184	0.007361647	-20237	-20138	-18320	-19489
214685_at	C4orf10	chromosome 4 open reading frame 10	-1.2	-78171	0.007361647	-20042	-20132	-17915	-20082
218445_at	H2AFY2	H2A histone family, member Y2	-1.4	-78168	0.007361647	-20323	-19551	-16461	-21833
221362_at	HTR5A	5-hydroxytryptamine (serotonin) receptor 5A	-1.2	-78165	0.007361647	-21649	-21472	-16117	-18927
210157_at	C19orf2	chromosome 19 open reading frame 2	-1.3	-78156	0.007361647	-17142	-19418	-20187	-21409
208227_x_at	ADAM22	ADAM metallopeptidase domain 22	-1.2	-78129	0.007445443	-18604	-21975	-17104	-20446
209190_s_at	DIAPH1	diaphanous homolog 1 (Drosophila)	1.3	78126	0.007445443	19813	20436	19523	18354
202923_s_at	GCLC	glutamate-cysteine ligase, catalytic subunit	-1.5	-78121	0.007448718	-20760	-17575	-21230	-18556
201477_s_at	RRM1	ribonucleotide reductase M1 polypeptide	1.6	78114	0.007464789	21908	22023	15474	18709
221746_at	UBL4A	ubiquitin-like 4A	1.2	78099	0.007471264	19599	17511	20205	20784
208074_s_at	AP2S1	adaptor-related protein complex 2, sigma 1 subunit	1.4	78098	0.007471264	22112	13562	20780	21644
203910_at	ARHGAP29	Rho GTPase activating protein 29	1.8	78097	0.007487245	20427	20898	22022	14750
209343_at	EFHD1	EF-hand domain family, member D1	-1.9	-78087	0.007566879	-21780	-17241	-20996	-18070
216476_at	LOC650293 /// LOC650312 /// LOC731528 /// OR7E125P /// OR7E37P	olfactory receptor, family 7, subfamily E, member 37 pseudogene /// olfactory receptor, family 7, subfamily E, member 125 pseudogene /// seven transmembrane helix receptor /// similar to olfactory receptor 873 /// similar to unc-93 homolog B1	-1.2	-78075	0.00764631	-20587	-21498	-15148	-20842
218039_at	NUSAP1	nucleolar and spindle associated protein 1	2.3	78064	0.007674714	21881	18481	18103	19599
209895_at	PTPN11	protein tyrosine phosphatase, non-receptor type 11 (Noonan syndrome 1)	-1.4	-78053	0.007690355	-15841	-19998	-20990	-21224
202873_at	ATP6V1C1	ATPase, H+ transporting, lysosomal 42kDa, V1 subunit C1	-1.3	-78051	0.007705957	-18763	-21825	-20438	-17025
204168_at	MGST2	microsomal glutathione S-transferase 2	1.3	78050	0.007708861	19523	18942	18015	21570
209699_x_at	AKR1C2	aldo-keto reductase family 1, member C2 (dihydrodiol dehydrogenase 2; bile acid binding protein; 3-alpha hydroxysteroid dehydrogenase, type III)	-1.6	-78046	0.007724399	-17073	-21294	-20045	-19634
212470_at	SPAG9	sperm associated antigen 9	-1.4	-78041	0.007730139	-20715	-16937	-19476	-20913
218706_s_at	GRAMD3	GRAM domain containing 3	-1.7	-78041	0.007730139	-21784	-17046	-21214	-17997
207276_at	CDR1	cerebellar degeneration-related protein 1, 34kDa	-1.8	-78027	0.00779597	-21985	-22132	-12242	-21668
201232_s_at	PSMD13	proteasome (prosome, macropain) 26S subunit, non-ATPase, 13	1.3	78022	0.007801508	19579	20688	19130	18625
221045_s_at	PER3	period homolog 3 (Drosophila)	-1.5	-78022	0.007801508	-22103	-14046	-22174	-19699
202922_at	GCLC	glutamate-cysteine ligase, catalytic subunit	-1.4	-78018	0.007802747	-21300	-15279	-21783	-19656
217356_s_at	PGK1	phosphoglycerate kinase 1	1.7	78008	0.007802747	21956	14565	21130	20357
217867_x_at	BACE2	beta-site APP-cleaving enzyme 2	1.6	78005	0.007802747	21431	15420	22116	19038
204908_s_at	BCL3	B-cell CLL/lymphoma 3	1.8	78001	0.007802747	17952	18273	21983	19793
201007_at	HADHB	hydroxyacyl-Coenzyme A dehydrogenase/3-ketoacyl-Coenzyme A thiolase/enoyl-Coenzyme A hydratase (trifunctional protein), beta subunit	-1.2	-77998	0.007802747	-20245	-14915	-21802	-21036
207501_s_at	FGF12	fibroblast growth factor 12	-1.5	-77966	0.007947761	-16961	-21375	-19073	-20557
207152_at	NTRK2	neurotrophic tyrosine kinase, receptor, type 2	-1.3	-77963	0.007947761	-21807	-20624	-13879	-21653
203964_at	NMI	N-myc (and STAT) interactor	1.6	77958	0.007947761	16825	19593	20777	20763
206701_x_at	EDNRB	endothelin receptor type B	-2	-77948	0.007965261	-16498	-19394	-20659	-21397
203743_s_at	TDG	thymine-DNA glycosylase	1.4	77939	0.007965261	21308	18956	19274	18401
218883_s_at	MLF1IP	MLF1 interacting protein	2.2	77915	0.008017348	21874	20835	15990	19216
209436_at	SPON1	spondin 1, extracellular matrix protein	-1.9	-77914	0.008019802	-18719	-18714	-19934	-20547
210517_s_at	AKAP12	A kinase (PRKA) anchor protein (gravin) 12	2	77903	0.008034611	21824	14873	21951	19255
215867_x_at	CA12	carbonic anhydrase XII	2.2	77880	0.00804428	22094	18999	21331	15456
221849_s_at	LOC90379	hypothetical protein BC002926	1.3	77874	0.00804428	20271	15354	21176	21073
201291_s_at	TOP2A	topoisomerase (DNA) II alpha 170kDa	2.8	77871	0.00804428	21946	20489	17972	17464
220642_x_at	GPR89A /// GPR89B /// GPR89C	G protein-coupled receptor 89B /// G protein-coupled receptor 89A /// G protein-coupled receptor 89C	1.3	77869	0.00804428	20698	21696	15268	20207
200833_s_at	hCG_1757335 /// RAP1B	RAP1B, member of RAS oncogene family /// hCG1757335	1.4	77858	0.008053856	18877	19871	17648	21462
201397_at	PHGDH	phosphoglycerate dehydrogenase	-1.6	-77847	0.008053856	-19070	-19862	-21870	-17045
206711_at	CXorf1	chromosome X open reading frame 1	-1.6	-77844	0.008053856	-18339	-20236	-21154	-18115
209326_at	SLC35A2	solute carrier family 35 (UDP-galactose transporter), member A2	1.3	77844	0.008053856	20359	21634	18059	17792
206335_at	GALNS	galactosamine (N-acetyl)-6-sulfate sulfatase (Morquio syndrome, mucopolysaccharidosis type IVA)	1.3	77839	0.00806846	19229	20170	17455	20985
206518_s_at	RGS9	regulator of G-protein signaling 9	-1.3	-77835	0.008083028	-22179	-20805	-20789	-14062
219134_at	ELTD1	EGF, latrophilin and seven transmembrane domain containing 1	1.5	77828	0.008085366	18512	20467	20901	17948
218032_at	SNN	stannin	-1.5	-77825	0.008087698	-21094	-21310	-22153	-13268
218368_s_at	TNFRSF12A	tumor necrosis factor receptor superfamily, member 12A	1.7	77818	0.00810219	15406	20944	21357	20111
203857_s_at	PDIA5	protein disulfide isomerase family A, member 5	1.5	77816	0.008104496	20412	16393	21593	19418
202259_s_at	RP11-298P3.3	phosphonoformate immuno-associated protein 5	-1.4	-77812	0.008118932	-18746	-15295	-21922	-21849
200999_s_at	CKAP4	cytoskeleton-associated protein 4	1.4	77810	0.008133333	16154	21180	21934	18542
212419_at	C10orf56	chromosome 10 open reading frame 56	-1.5	-77799	0.008194946	-18949	-19611	-21425	-17814
209708_at	MOXD1	monooxygenase, DBH-like 1	2.1	77791	0.008194946	21571	21400	17399	17421
208990_s_at	HNRPH3	heterogeneous nuclear ribonucleoprotein H3 (2H9)	-1.4	-77789	0.008194946	-21531	-13157	-21747	-21354
214853_s_at	SHC1	SHC (Src homology 2 domain containing) transforming protein 1	1.8	77782	0.008194946	21760	15513	22065	18444
203963_at	CA12	carbonic anhydrase XII	2.2	77781	0.008194946	21905	20085	21206	14585
213224_s_at	LOC92482	hypothetical protein LOC92482	-1.4	-77778	0.008194946	-21458	-17345	-21899	-17076
218248_at	FAM111A	family with sequence similarity 111, member A	1.4	77760	0.008209135	21525	20900	13449	21886
220294_at	KCNV1	potassium channel, subfamily V, member 1	-1.4	-77759	0.008211285	-19754	-20964	-16272	-20769
209378_s_at	KIAA1128	KIAA1128	-1.2	-77749	0.008212157	-17541	-20659	-19088	-20461
208959_s_at	TXNDC4	thioredoxin domain containing 4 (endoplasmic reticulum)	1.3	77743	0.008212157	19958	18643	18753	20389
212731_at	ANKRD46	ankyrin repeat domain 46	-1.7	-77742	0.008212157	-21898	-14662	-22175	-19007
218095_s_at	TMEM165	transmembrane protein 165	1.4	77740	0.008212157	18519	21121	18364	19736
218087_s_at	SORBS1	sorbin and SH3 domain containing 1	-1.8	-77738	0.008212157	-22059	-14748	-22110	-18821
213993_at	SPON1	spondin 1, extracellular matrix protein	-1.9	-77730	0.008212157	-20678	-19329	-16608	-21115
218773_s_at	MSRB2	methionine sulfoxide reductase B2	-1.5	-77723	0.008232503	-21986	-21882	-20107	-13748
213397_x_at	RNASE4	ribonuclease, RNase A family, 4	1.7	77722	0.008232503	18926	18163	20470	20163
219252_s_at	GEMIN8	gem (nuclear organelle) associated protein 8	-1.2	-77716	0.008232503	-21162	-18238	-16591	-21725
217742_s_at	WAC	WW domain containing adaptor with coiled-coil	-1.3	-77712	0.008232503	-21707	-17294	-19926	-18785
212905_at	CSTF2T	cleavage stimulation factor, 3' pre-RNA, subunit 2, 64kDa, tau variant	-1.4	-77705	0.008258294	-20752	-17370	-21904	-17679
218130_at	C17orf62	chromosome 17 open reading frame 62	1.3	77704	0.008260355	19684	17506	19633	20881
203535_at	S100A9	S100 calcium binding protein A9	1.9	77677	0.008288076	17818	19650	21614	18595
53071_s_at	FLJ22222	hypothetical protein FLJ22222	1.4	77675	0.008288076	20394	15862	21739	19680
204252_at	CDK2	cyclin-dependent kinase 2	1.5	77654	0.008354877	18514	21365	19852	17923
208464_at	GRIA4	glutamate receptor, ionotrophic, AMPA 4	-1.5	-77654	0.008354877	-21745	-21190	-13698	-21021
215687_x_at	PLCB1	phospholipase C, beta 1 (phosphoinositide-specific)	-1.4	-77654	0.008354877	-21663	-22173	-11639	-22179
209578_s_at	POFUT2	protein O-fucosyltransferase 2	1.3	77653	0.008354877	18026	22046	17367	20214
219549_s_at	RTN3	reticulon 3	-1.4	-77649	0.008356808	-20509	-19743	-21966	-15431
219144_at	DUSP26	dual specificity phosphatase 26 (putative)	-1.5	-77642	0.008358734	-21766	-18414	-20055	-17407
217498_at	---	Transcribed locus	-1.2	-77607	0.008454333	-21169	-20697	-13817	-21924
204518_s_at	PPIC	peptidylprolyl isomerase C (cyclophilin C)	1.6	77587	0.008469626	21751	18842	20676	16318
203201_at	PMM2	phosphomannomutase 2	1.4	77583	0.008469626	21737	19131	18344	18371
201592_at	EIF3H	eukaryotic translation initiation factor 3, subunit H	-1.3	-77574	0.008496503	-18476	-18295	-20723	-20080
222162_s_at	ADAMTS1	ADAM metallopeptidase with thrombospondin type 1 motif, 1	1.8	77574	0.008496503	20080	20859	16627	20008
218723_s_at	C13orf15	chromosome 13 open reading frame 15	-1.7	-77541	0.0085	-17874	-18970	-21945	-18752
211959_at	IGFBP5	insulin-like growth factor binding protein 5	2	77538	0.0085	21164	21532	19016	15826
201389_at	ITGA5	integrin, alpha 5 (fibronectin receptor, alpha polypeptide)	1.6	77525	0.008524971	21846	14586	21379	19714
212363_x_at	ACTG1	actin, gamma 1	1.2	77508	0.008607889	21993	16953	19640	18922
221588_x_at	ALDH6A1	aldehyde dehydrogenase 6 family, member A1	-1.5	-77500	0.008667439	-18536	-18958	-19169	-20837
221024_s_at	SLC2A10	solute carrier family 2 (facilitated glucose transporter), member 10	2	77498	0.008668981	21903	15804	19315	20476
217975_at	WBP5	WW domain binding protein 5	1.3	77489	0.008716763	21595	17420	17627	20847
218728_s_at	CNIH4	cornichon homolog 4 (Drosophila)	1.6	77468	0.008745724	19931	20169	21457	15911
209790_s_at	CASP6	caspase 6, apoptosis-related cysteine peptidase	1.4	77463	0.008745724	20597	20767	21191	14908
219259_at	SEMA4A	sema domain, immunoglobulin domain (Ig), transmembrane domain (TM) and short cytoplasmic domain, (semaphorin) 4A	-1.3	-77462	0.008745724	-20283	-21700	-18843	-16636
219194_at	SEMA4G	sema domain, immunoglobulin domain (Ig), transmembrane domain (TM) and short cytoplasmic domain, (semaphorin) 4G	-1.2	-77452	0.008745724	-21857	-17037	-16596	-21962
202497_x_at	SLC2A3	solute carrier family 2 (facilitated glucose transporter), member 3	1.8	77450	0.008745724	20851	17573	20296	18730
209593_s_at	TOR1B	torsin family 1, member B (torsin B)	1.3	77448	0.008745724	20954	16364	20328	19802
200961_at	SEPHS2	selenophosphate synthetase 2	1.3	77444	0.008745724	20465	17622	18358	20999
203312_x_at	ARF6	ADP-ribosylation factor 6	1.3	77444	0.008745724	21418	20949	20011	15066
217949_s_at	VKORC1	vitamin K epoxide reductase complex, subunit 1	1.5	77441	0.008745724	21648	12486	21488	21819
213034_at	KIAA0999	KIAA0999 protein	-1.4	-77432	0.008745724	-21494	-21392	-20399	-14147
209889_at	SEC31B	SEC31 homolog B (S. cerevisiae)	-1.4	-77431	0.008745724	-21805	-20926	-14413	-20287
212558_at	SPRY1	sprouty homolog 1, antagonist of FGF signaling (Drosophila)	1.8	77431	0.008745724	21893	13299	21399	20840
212235_at	PLXND1	plexin D1	1.5	77412	0.008769932	16902	19517	21661	19332
201744_s_at	LUM	lumican	2.6	77400	0.008794084	21054	19278	21585	15483
213266_at	TUBGCP4	Tubulin, gamma complex associated protein 4	-1.3	-77389	0.008808173	-18158	-19981	-20685	-18565
212761_at	TCF7L2	transcription factor 7-like 2 (T-cell specific, HMG-box)	-1.4	-77388	0.008808173	-21192	-15214	-21510	-19472
201160_s_at	CSDA	cold shock domain protein A	1.8	77382	0.008809524	20567	18913	22047	15855
205029_s_at	FABP7	fatty acid binding protein 7, brain	3	77370	0.008844847	21552	15535	19904	20379
209154_at	TAX1BP3	Tax1 (human T-cell leukemia virus type I) binding protein 3	1.5	77288	0.009147982	20675	17256	18831	20526
203584_at	TTC35	tetratricopeptide repeat domain 35	-1.4	-77272	0.009147982	-21863	-15689	-22157	-17563
221972_s_at	SDF4	stromal cell derived factor 4	1.5	77272	0.009147982	21109	15009	21155	19999
211744_s_at	CD58	CD58 molecule	1.5	77270	0.009147982	20836	20057	17165	19212
202284_s_at	CDKN1A	cyclin-dependent kinase inhibitor 1A (p21, Cip1)	1.6	77262	0.009147982	21582	17858	20550	17272
40687_at	GJA4	gap junction protein, alpha 4, 37kDa	1.2	77260	0.009147982	19235	19728	21167	17130
204157_s_at	KIAA0999	KIAA0999 protein	-1.3	-77258	0.009147982	-20946	-21550	-17134	-17628
203527_s_at	APC	adenomatous polyposis coli	-1.4	-77256	0.009147982	-19190	-18471	-20543	-19052
207414_s_at	PCSK6	proprotein convertase subtilisin/kexin type 6	-2.1	-77256	0.009147982	-20093	-21660	-20088	-15415
209877_at	SNCG	synuclein, gamma (breast cancer-specific protein 1)	-1.4	-77247	0.009171333	-21263	-21177	-16846	-17961
212364_at	MYO1B	myosin IB	1.6	77243	0.00917226	21253	18093	20627	17270
203213_at	CDC2	cell division cycle 2, G1 to S and G2 to M	2	77239	0.009184358	20886	19633	17511	19209
222150_s_at	tcag7.1314	hypothetical protein LOC54103	1.8	77232	0.009185268	21726	15984	17436	22086
201871_s_at	LOC51035	SAPK substrate protein 1	-1.3	-77215	0.009219621	-21264	-21864	-13071	-21016
210775_x_at	CASP9	caspase 9, apoptosis-related cysteine peptidase	-1.2	-77151	0.009432071	-19692	-21203	-20116	-16140
219230_at	TMEM100	transmembrane protein 100	-2.4	-77149	0.009432703	-18044	-19685	-17700	-21720
213215_at	---	CDNA clone IMAGE:4157286	-1.3	-77140	0.009466667	-20595	-20243	-18078	-18224
213746_s_at	FLNA	filamin A, alpha (actin binding protein 280)	1.9	77132	0.009489456	21030	14946	22078	19078
211898_s_at	EPHB1	EPH receptor B1	-1.8	-77120	0.009512195	-21393	-20100	-13785	-21842
213824_at	OLIG2	oligodendrocyte lineage transcription factor 2	-2.1	-77117	0.00952381	-20624	-22151	-20261	-14081
204159_at	CDKN2C	cyclin-dependent kinase inhibitor 2C (p18, inhibits CDK4)	1.9	77111	0.009524862	20710	21761	20254	14386
221757_at	PIK3IP1	phosphoinositide-3-kinase interacting protein 1	-1.4	-77108	0.009524862	-21254	-22157	-18385	-15312
203929_s_at	MAPT	microtubule-associated protein tau	-1.8	-77101	0.009525386	-19644	-17789	-20944	-18724
200801_x_at	ACTB	actin, beta	1.2	77091	0.009558986	13792	21853	19424	22022
205478_at	PPP1R1A	protein phosphatase 1, regulatory (inhibitor) subunit 1A	-2.1	-77090	0.009559471	-19006	-17054	-20674	-20356
220948_s_at	ATP1A1	ATPase, Na+/K+ transporting, alpha 1 polypeptide	1.4	77081	0.00960396	21486	13499	21232	20864
203819_s_at	IGF2BP3	insulin-like growth factor 2 mRNA binding protein 3	2.4	77079	0.009604396	21102	16512	21808	17657
205097_at	SLC26A2	solute carrier family 26 (sulfate transporter), member 2	1.7	77074	0.009606557	21693	15257	20141	19983
33304_at	ISG20	interferon stimulated exonuclease gene 20kDa	1.5	77073	0.009606557	21453	13528	21301	20791
212455_at	YTHDC1	YTH domain containing 1	-1.3	-77067	0.009606557	-19460	-16295	-21686	-19626
219118_at	FKBP11	FK506 binding protein 11, 19 kDa	1.4	77059	0.009606557	19852	20219	22053	14935
202669_s_at	EFNB2	ephrin-B2	1.8	77057	0.009606557	21529	13942	21986	19600
218306_s_at	HERC1	hect (homologous to the E6-AP (UBE3A) carboxyl terminus) domain and RCC1 (CHC1)-like domain (RLD) 1	-1.3	-77044	0.009650655	-20092	-20670	-18573	-17709
210913_at	CDH20	cadherin 20, type 2	-1.3	-77039	0.009651036	-19718	-22159	-15116	-20046
205116_at	LAMA2	laminin, alpha 2 (merosin, congenital muscular dystrophy)	1.6	77030	0.009651416	19103	17124	21883	18920
203606_at	NDUFS6	NADH dehydrogenase (ubiquinone) Fe-S protein 6, 13kDa (NADH-coenzyme Q reductase)	1.3	77024	0.009651795	22035	12593	21000	21396
221664_s_at	F11R	F11 receptor	1.4	77009	0.009663774	17551	18558	20657	20243
212743_at	RCHY1	ring finger and CHY zinc finger domain containing 1	-1.2	-77001	0.009663774	-12621	-21546	-20700	-22134
204271_s_at	EDNRB	endothelin receptor type B	-1.9	-77000	0.009663774	-18264	-17672	-20751	-20313
213439_x_at	RUNDC3A	RUN domain containing 3A	-1.5	-76988	0.009685807	-21241	-19646	-20644	-15457
205046_at	CENPE	centromere protein E, 312kDa	1.5	76961	0.009816017	21226	18511	21570	15654
220977_x_at	EPB41L5	erythrocyte membrane protein band 4.1 like 5	-1.2	-76957	0.009838188	-17691	-21857	-17171	-20238
204042_at	WASF3	WAS protein family, member 3	-1.7	-76950	0.009838188	-16375	-19380	-21008	-20187
209307_at	SWAP70	SWAP-70 protein	1.6	76949	0.009838188	20261	17332	17552	21804
202073_at	OPTN	optineurin	-1.6	-76946	0.009849138	-21723	-18984	-20301	-15938
204881_s_at	UGCG	UDP-glucose ceramide glucosyltransferase	1.6	76933	0.009892357	17009	20698	22055	17171
202961_s_at	ATP5J2	ATP synthase, H+ transporting, mitochondrial F0 complex, subunit F2	1.4	76910	0.009914071	21998	17181	16766	20965
218878_s_at	SIRT1	sirtuin (silent mating type information regulation 2 homolog) 1 (S. cerevisiae)	-1.3	-76910	0.009914071	-19297	-16148	-20450	-21015
203596_s_at	IFIT5	interferon-induced protein with tetratricopeptide repeats 5	-1.3	-76898	0.009914163	-21767	-18724	-18382	-18025
211983_x_at	ACTG1	actin, gamma 1	1.1	76897	0.009924973	21753	19541	19810	15793
203022_at	RNASEH2A	ribonuclease H2, subunit A	1.5	76870	0.010010707	19275	19730	19374	18491
219649_at	ALG6	asparagine-linked glycosylation 6 homolog (S. cerevisiae, alpha-1,3-glucosyltransferase)	1.4	76855	0.010042781	20041	19731	17461	19622
201573_s_at	ETF1	eukaryotic translation termination factor 1	1.3	76836	0.010074786	21806	14827	20662	19541
222157_s_at	WDR48	WD repeat domain 48	-1.2	-76821	0.010170758	-20516	-20600	-15407	-20298
202315_s_at	BCR	breakpoint cluster region	-1.5	-76810	0.010191898	-18121	-19333	-20317	-19039
208237_x_at	ADAM22	ADAM metallopeptidase domain 22	-1.2	-76794	0.010244681	-16670	-22103	-16173	-21848
212357_at	KIAA0280	KIAA0280	-1.4	-76786	0.010244681	-18637	-20409	-17324	-20416
222036_s_at	MCM4	minichromosome maintenance complex component 4	1.5	76782	0.010265675	20554	21344	18633	16251
219331_s_at	KLHDC8A	kelch domain containing 8A	2	76769	0.010276008	22023	20032	16459	18255
208666_s_at	ST13	suppression of tumorigenicity 13 (colon carcinoma) (Hsp70 interacting protein)	-1.4	-76766	0.01028632	-19951	-18117	-21807	-16891
202856_s_at	SLC16A3	solute carrier family 16, member 3 (monocarboxylic acid transporter 4)	1.8	76760	0.010317797	19526	14368	21758	21108
218638_s_at	SPON2	spondin 2, extracellular matrix protein	1.5	76731	0.010412698	21311	16619	21015	17786
218726_at	HJURP	Holliday junction recognition protein	1.6	76716	0.010465116	21708	20311	20259	14438
203381_s_at	APOE	apolipoprotein E	-1.9	-76676	0.010521921	-17315	-21240	-18104	-20017
219370_at	RPRM	reprimo, TP53 dependent G2 arrest mediator candidate	-1.6	-76667	0.010521921	-18218	-19335	-20679	-18435
221577_x_at	GDF15	growth differentiation factor 15	2.2	76663	0.010521921	20309	16095	21631	18628
221224_s_at	DCAKD	dephospho-CoA kinase domain containing	-1.3	-76654	0.010521921	-19451	-22195	-13603	-21405
222216_s_at	MRPL17	mitochondrial ribosomal protein L17	1.4	76646	0.010521921	22048	19967	21285	13346
208639_x_at	PDIA6	protein disulfide isomerase family A, member 6	1.4	76644	0.010521921	21918	16158	18716	19852
209306_s_at	SWAP70	SWAP-70 protein	1.6	76642	0.010521921	20119	16084	18805	21634
221430_s_at	RNF146	ring finger protein 146	-1.4	-76641	0.010521921	-19818	-20789	-20598	-15436
201011_at	RPN1	ribophorin I	1.3	76640	0.010521921	21891	17390	16149	21210
213519_s_at	LAMA2	laminin, alpha 2 (merosin, congenital muscular dystrophy)	1.6	76640	0.010521921	21250	15587	20823	18980
218308_at	TACC3	transforming, acidic coiled-coil containing protein 3	2	76625	0.010521921	20900	17055	19498	19172
203725_at	GADD45A	growth arrest and DNA-damage-inducible, alpha	1.8	76624	0.010521921	18744	19031	20846	18003
213836_s_at	WIPI1	WD repeat domain, phosphoinositide interacting 1	1.4	76615	0.010541667	21672	17890	21539	15514
212586_at	CAST	calpastatin	1.5	76607	0.010541667	19719	17012	18893	20983
205868_s_at	PTPN11	protein tyrosine phosphatase, non-receptor type 11 (Noonan syndrome 1)	-1.3	-76548	0.010645161	-18709	-20059	-17030	-20750
218947_s_at	PAPD1	PAP associated domain containing 1	-1.5	-76534	0.010703934	-21569	-14179	-18738	-22048
201841_s_at	HSPB1	heat shock 27kDa protein 1	1.8	76525	0.010703934	21145	15421	20346	19613
203764_at	DLG7	discs, large homolog 7 (Drosophila)	1.7	76525	0.010703934	20903	18949	20778	15895
218777_at	REEP4	receptor accessory protein 4	1.2	76523	0.010703934	21795	14522	19021	21185
220061_at	ACSM5	acyl-CoA synthetase medium-chain family member 5	-1.4	-76521	0.010703934	-21808	-20771	-21562	-12380
220086_at	IKZF5	IKAROS family zinc finger 5 (Pegasus)	-1.2	-76509	0.010743802	-18400	-21883	-14903	-21323
212608_s_at	---	AF034176 Human mRNA (Tripodis and Ragoussis) Homo sapiens cDNA clone ntcon5 contig	-1.4	-76505	0.010743802	-20494	-18972	-20757	-16282
216942_s_at	CD58	CD58 molecule	1.5	76496	0.010762101	20274	20412	15775	20035
206364_at	KIF14	kinesin family member 14	1.5	76492	0.010762101	21157	19303	17357	18675
205289_at	BMP2	bone morphogenetic protein 2	-1.8	-76489	0.010762101	-22082	-19587	-13639	-21181
202402_s_at	CARS	cysteinyl-tRNA synthetase	1.2	76486	0.010792181	18619	21314	20824	15729
201814_at	TBC1D5	TBC1 domain family, member 5	-1.2	-76473	0.010830769	-13727	-20891	-22164	-19691
208674_x_at	DDOST	dolichyl-diphosphooligosaccharide-protein glycosyltransferase	1.3	76471	0.010830769	19886	22012	15596	18977
201398_s_at	TRAM1	translocation associated membrane protein 1	1.4	76468	0.010830769	18149	19277	17427	21615
212504_at	DIP2C	DIP2 disco-interacting protein 2 homolog C (Drosophila)	-1.4	-76458	0.010869121	-20117	-22188	-14127	-20026
218355_at	KIF4A /// KIF4B	kinesin family member 4A /// kinesin family member 4B	1.8	76455	0.010869121	21817	20303	16434	17901
201489_at	PPIF	peptidylprolyl isomerase F (cyclophilin F)	-1.4	-76451	0.010869121	-21188	-15910	-21217	-18136
210809_s_at	POSTN	periostin, osteoblast specific factor	4.8	76438	0.010919305	22025	15501	21592	17320
209191_at	TUBB6	tubulin, beta 6	1.9	76410	0.010969388	20758	16810	19157	19685
204024_at	OSGIN2	oxidative stress induced growth inhibitor family member 2	-1.3	-76404	0.010978593	-21182	-14202	-21673	-19347
209641_s_at	ABCC3	ATP-binding cassette, sub-family C (CFTR/MRP), member 3	2.1	76396	0.011017294	20165	16610	21536	18085
222171_s_at	PKNOX2	PBX/knotted 1 homeobox 2	-1.4	-76395	0.011017294	-20055	-18960	-18461	-18919
211614_at	---	C33.6 unnamed HERV-H protein	-1.2	-76386	0.011022267	-18216	-20039	-16016	-22115
204508_s_at	CA12	carbonic anhydrase XII	2.1	76385	0.011022267	21761	16932	20872	16820
201555_at	MCM3	minichromosome maintenance complex component 3	1.4	76375	0.011022267	20184	21650	15845	18696
213704_at	RABGGTB	Rab geranylgeranyltransferase, beta subunit	-1.5	-76373	0.011022267	-19688	-13253	-21977	-21455
201615_x_at	CALD1	caldesmon 1	1.5	76370	0.011022267	19809	21163	20551	14847
211679_x_at	GABBR2	gamma-aminobutyric acid (GABA) B receptor, 2	-2	-76356	0.011049445	-20077	-21111	-16623	-18545
209914_s_at	NRXN1	neurexin 1	-1.9	-76354	0.011049445	-20717	-18888	-18136	-18613
216885_s_at	WDR42A	WD repeat domain 42A	-1.2	-76351	0.011049445	-21356	-13727	-20784	-20484
214821_at	---	Clone 23622 mRNA sequence	-1.3	-76309	0.011199597	-21526	-20387	-19607	-14789
208693_s_at	GARS	glycyl-tRNA synthetase	1.3	76301	0.011208459	21668	19059	17741	17833
202730_s_at	PDCD4	programmed cell death 4 (neoplastic transformation inhibitor)	-1.2	-76289	0.011214859	-21541	-21423	-16856	-16469
219767_s_at	CRYZL1	crystallin, zeta (quinone reductase)-like 1	-1.4	-76281	0.011214859	-17660	-15745	-22099	-20777
204825_at	MELK	maternal embryonic leucine zipper kinase	1.8	76278	0.011214859	21921	19549	17721	17087
201490_s_at	PPIF	peptidylprolyl isomerase F (cyclophilin F)	-1.6	-76244	0.011312625	-19032	-21605	-17045	-18562
201213_at	---	---	-1.2	-76241	0.011312625	-16688	-21728	-20817	-17008
206117_at	TPM1	tropomyosin 1 (alpha)	-1.4	-76214	0.011431431	-21319	-18725	-18241	-17929
205850_s_at	GABRB3	gamma-aminobutyric acid (GABA) A receptor, beta 3	-1.6	-76203	0.011467066	-21481	-14724	-19889	-20109
216132_at	---	CDNA FLJ11930 fis, clone HEMBB1000441	-1.2	-76198	0.011467066	-21354	-21816	-11225	-21803
213142_x_at	tcag7.1314	hypothetical protein LOC54103	1.8	76195	0.011467066	21521	14653	18018	22003
201817_at	UBE3C	ubiquitin protein ligase E3C	1.3	76191	0.011485543	21365	16892	16824	21110
201860_s_at	PLAT	plasminogen activator, tissue	2.3	76177	0.011523904	21951	12838	19733	21655
202693_s_at	STK17A	serine/threonine kinase 17a	1.7	76165	0.011552239	20896	16392	20024	18853
221204_s_at	CRTAC1	cartilage acidic protein 1	-1.4	-76156	0.011588878	-21938	-13408	-20770	-20040
204306_s_at	CD151	CD151 molecule (Raph blood group)	1.7	76151	0.011588878	21856	12048	22115	20132
210189_at	HSPA1L	heat shock 70kDa protein 1-like	-1.2	-76142	0.01160555	-21200	-20574	-15173	-19195
221959_at	FAM110B	family with sequence similarity 110, member B	-1.4	-76138	0.01160555	-20045	-18578	-19124	-18391
218399_s_at	CDCA4	cell division cycle associated 4	1.3	76129	0.011633663	19892	19348	19937	16952
204691_x_at	PLA2G6	phospholipase A2, group VI (cytosolic, calcium-independent)	-1.2	-76119	0.01165183	-20052	-19699	-18918	-17450
207196_s_at	TNIP1	TNFAIP3 interacting protein 1	1.4	76090	0.011778656	21017	13385	21676	20012
222020_s_at	HNT	neurotrimin	-1.6	-76086	0.011786772	-19746	-18042	-19248	-19050
200765_x_at	CTNNA1	catenin (cadherin-associated protein), alpha 1, 102kDa	1.3	76073	0.011863905	18890	14888	20243	22052
203447_at	PSMD5	proteasome (prosome, macropain) 26S subunit, non-ATPase, 5	1.3	76067	0.011871921	17204	19696	17400	21767
210363_s_at	SCN2B	sodium channel, voltage-gated, type II, beta	-1.4	-76065	0.011876228	-20549	-21632	-15609	-18275
218790_s_at	TMLHE	trimethyllysine hydroxylase, epsilon	-1.3	-76065	0.011876228	-13826	-21354	-18686	-22199
212115_at	HN1L	hematological and neurological expressed 1-like	1.4	76064	0.011876228	20945	17814	19575	17730
213369_at	PCDH21	protocadherin 21	-1.5	-76057	0.011878669	-22003	-16924	-15636	-21494
220005_at	P2RY13	purinergic receptor P2Y, G-protein coupled, 13	-1.8	-76055	0.011878669	-22071	-21619	-21569	-10796
205669_at	NCAM2	neural cell adhesion molecule 2	-1.3	-76052	0.011878669	-21027	-13930	-20277	-20818
202733_at	P4HA2	procollagen-proline, 2-oxoglutarate 4-dioxygenase (proline 4-hydroxylase), alpha polypeptide II	1.6	76051	0.011878669	21294	19345	20343	15069
202535_at	FADD	Fas (TNFRSF6)-associated via death domain	1.2	76036	0.011925709	16898	18071	20553	20514
212074_at	UNC84A	unc-84 homolog A (C. elegans)	1.4	76016	0.011970732	21580	20406	15322	18708
215126_at	---	CDNA FLJ42949 fis, clone BRSTN2006583	-1.5	-76014	0.011970732	-18105	-17820	-19365	-20724
37965_at	PARVB	parvin, beta	1.4	76003	0.012025316	18114	15604	20870	21415
218113_at	TMEM2	transmembrane protein 2	1.4	76002	0.012025316	16429	21611	20641	17321
202432_at	PPP3CB	protein phosphatase 3 (formerly 2B), catalytic subunit, beta isoform	-1.5	-75995	0.012042802	-21060	-21481	-19146	-14308
217947_at	CMTM6	CKLF-like MARVEL transmembrane domain containing 6	1.4	75969	0.012098646	17250	21401	16317	21001
215115_x_at	NTRK3	neurotrophic tyrosine kinase, receptor, type 3	-1.3	-75965	0.012098646	-20671	-19606	-13876	-21812
213988_s_at	SAT1	spermidine/spermine N1-acetyltransferase 1	1.6	75959	0.012098646	19445	18315	18715	19484
200972_at	TSPAN3	tetraspanin 3	-1.3	-75958	0.012098646	-21332	-15465	-20222	-18939
217848_s_at	PPA1	pyrophosphatase (inorganic) 1	-1.3	-75956	0.012098646	-20719	-14601	-20007	-20629
204762_s_at	GNAO1	guanine nucleotide binding protein (G protein), alpha activating activity polypeptide O	-1.7	-75954	0.012098646	-20569	-21088	-18211	-16086
205918_at	SLC4A3	solute carrier family 4, anion exchanger, member 3	1.6	75948	0.012104247	21455	15288	18543	20662
208858_s_at	FAM62A	family with sequence similarity 62 (C2 domain containing), member A	1.4	75943	0.012104247	12956	19733	21278	21976
204422_s_at	FGF2	fibroblast growth factor 2 (basic)	-1.4	-75937	0.012150434	-21689	-13123	-20964	-20161
207093_s_at	OMG	oligodendrocyte myelin glycoprotein	-2.2	-75931	0.012157996	-21999	-18649	-21763	-13520
219279_at	DOCK10	dedicator of cytokinesis 10	-1.5	-75918	0.012201923	-21850	-18765	-20989	-14314
204866_at	PHF16	PHD finger protein 16	-1.5	-75914	0.012201923	-21015	-13416	-21627	-19856
204258_at	CHD1	chromodomain helicase DNA binding protein 1	1.4	75895	0.012295869	20634	21148	19672	14441
203696_s_at	RFC2	replication factor C (activator 1) 2, 40kDa	1.4	75885	0.01231286	21251	18029	17699	18906
209099_x_at	JAG1	jagged 1 (Alagille syndrome)	1.7	75869	0.012396932	21650	18220	19688	16311
214862_x_at	---	MRNA; cDNA DKFZp564G1162 (from clone DKFZp564G1162)	-1.3	-75861	0.012404215	-19552	-15467	-19511	-21331
36711_at	MAFF	v-maf musculoaponeurotic fibrosarcoma oncogene homolog F (avian)	2.1	75852	0.012411483	17927	19285	19577	19063
202269_x_at	GBP1	guanylate binding protein 1, interferon-inducible, 67kDa	2.4	75827	0.012459639	14792	20129	20741	20165
220055_at	ZNF287	zinc finger protein 287	-1.2	-75827	0.012459639	-18600	-17516	-18527	-21184
202591_s_at	SSBP1	single-stranded DNA binding protein 1	1.4	75824	0.012459639	21397	19140	14801	20486
209617_s_at	CTNND2	catenin (cadherin-associated protein), delta 2 (neural plakophilin-related arm-repeat protein)	-1.7	-75823	0.012459639	-19828	-16470	-21381	-18144
212488_at	COL5A1	collagen, type V, alpha 1	2	75812	0.012459639	21944	13881	22178	17809
219073_s_at	OSBPL10	oxysterol binding protein-like 10	1.5	75812	0.012459639	20132	18038	19823	17819
204026_s_at	ZWINT	ZW10 interactor	1.7	75811	0.012459639	21394	17531	17935	18951
208360_s_at	---	---	-1.2	-75811	0.012459639	-16567	-19598	-17581	-22065
204162_at	NDC80	NDC80 homolog, kinetochore complex component (S. cerevisiae)	1.7	75804	0.012495256	19779	18948	18592	18485
201426_s_at	VIM	vimentin	1.6	75797	0.0125	18866	14297	21822	20812
218975_at	COL5A3	collagen, type V, alpha 3	1.6	75794	0.0125	17627	17621	20510	20036
207836_s_at	RBPMS	RNA binding protein with multiple splicing	1.4	75783	0.012507096	19289	17748	21209	17537
219890_at	CLEC5A	C-type lectin domain family 5, member A	1.7	75782	0.012514178	20965	18040	19302	17475
206026_s_at	TNFAIP6	tumor necrosis factor, alpha-induced protein 6	1.8	75777	0.012516432	20233	19172	21530	14842
210736_x_at	DTNA	dystrobrevin, alpha	-1.5	-75769	0.012516432	-16813	-18225	-19214	-21517
205414_s_at	RICH2	Rho-type GTPase-activating protein RICH2	-1.5	-75768	0.012516432	-19999	-19518	-20485	-15766
222170_at	---	Homo sapiens, clone IMAGE:3862054, mRNA	-1.2	-75767	0.012516432	-19308	-20447	-16129	-19883
212320_at	TUBB	tubulin, beta	1.3	75760	0.012516432	20307	18209	18733	18511
212764_at	---	---	-1.6	-75758	0.012516432	-21207	-18305	-15206	-21040
55093_at	CSGlcA-T	chondroitin sulfate glucuronyltransferase	1.4	75758	0.012516432	22087	11847	21889	19935
214042_s_at	RPL22	ribosomal protein L22	-1.4	-75743	0.012539831	-21794	-13854	-21025	-19070
214141_x_at	SFRS7	splicing factor, arginine/serine-rich 7, 35kDa	1.3	75739	0.012539831	20869	18762	16318	19790
38671_at	PLXND1	plexin D1	1.4	75708	0.012593633	19638	17204	20838	18028
204832_s_at	BMPR1A	bone morphogenetic protein receptor, type IA	-1.3	-75696	0.012609916	-17548	-19439	-19763	-18946
208374_s_at	CAPZA1	capping protein (actin filament) muscle Z-line, alpha 1	1.3	75676	0.012654206	13952	20003	19966	21755
207805_s_at	PSMD9	proteasome (prosome, macropain) 26S subunit, non-ATPase, 9	1.3	75671	0.012670401	19267	16773	17715	21916
203594_at	RTCD1	RNA terminal phosphate cyclase domain 1	1.3	75658	0.012730662	21329	14314	19017	20998
209839_at	DNM3	dynamin 3	-2.1	-75657	0.012730662	-20175	-19283	-20972	-15227
222047_s_at	ARS2	arsenate resistance protein 2	1.3	75635	0.012783985	21816	19081	15603	19135
218403_at	TRIAP1	TP53 regulated inhibitor of apoptosis 1	1.3	75628	0.0128	18980	19700	20581	16367
218196_at	OSTM1	osteopetrosis associated transmembrane protein 1	1.4	75619	0.012815985	19573	17151	19149	19746
211075_s_at	CD47	CD47 molecule	1.5	75609	0.012831941	19903	19986	15267	20453
204114_at	NID2	nidogen 2 (osteonidogen)	1.7	75606	0.01283859	21429	18386	17727	18064
216640_s_at	PDIA6	protein disulfide isomerase family A, member 6	1.5	75604	0.012845227	21687	13707	20241	19969
213923_at	RAP2B	RAP2B, member of RAS oncogene family	1.3	75586	0.012859779	20781	16813	16847	21145
212906_at	GRAMD1B	GRAM domain containing 1B	-1.4	-75582	0.012859779	-17618	-22032	-19050	-16882
209871_s_at	APBA2	amyloid beta (A4) precursor protein-binding, family A, member 2 (X11-like)	-1.7	-75578	0.012859779	-18225	-21060	-20185	-16108
218984_at	PUS7	pseudouridylate synthase 7 homolog (S. cerevisiae)	1.4	75570	0.012859779	20690	21376	17817	15687
209575_at	IL10RB	interleukin 10 receptor, beta	1.4	75568	0.012859779	14770	21282	19875	19641
211995_x_at	ACTG1	actin, gamma 1	1.2	75564	0.012870285	21704	15938	18577	19345
218384_at	CARHSP1	calcium regulated heat stable protein 1, 24kDa	1.4	75558	0.012870285	20025	12404	21580	21549
201599_at	OAT	ornithine aminotransferase (gyrate atrophy)	-1.4	-75556	0.012870285	-21134	-18669	-21881	-13872
219888_at	SPAG4	sperm associated antigen 4	1.5	75538	0.01296875	20987	16642	22139	15770
207328_at	ALOX15	arachidonate 15-lipoxygenase	-1.2	-75515	0.013045872	-19322	-19173	-17275	-19745
202185_at	PLOD3	procollagen-lysine, 2-oxoglutarate 5-dioxygenase 3	1.4	75511	0.013045872	21417	12495	19711	21888
212707_s_at	FLJ21767 /// RASA4	RAS p21 protein activator 4 /// hypothetical protein FLJ21767	-1.4	-75507	0.013079743	-21000	-20437	-18841	-15229
201952_at	ALCAM	activated leukocyte cell adhesion molecule	-1.7	-75503	0.013086081	-21059	-16964	-21259	-16221
221739_at	C19orf10	chromosome 19 open reading frame 10	1.3	75491	0.01308958	21184	18207	21695	14405
218970_s_at	CUTC	cutC copper transporter homolog (E. coli)	-1.3	-75490	0.01308958	-22043	-10298	-21813	-21336
217899_at	FLJ20254	hypothetical protein FLJ20254	1.2	75475	0.013093722	17217	17589	19234	21435
216398_at	GYPB	glycophorin B (MNS blood group)	-1.2	-75474	0.013093722	-22064	-18395	-14119	-20896
201277_s_at	HNRPAB	heterogeneous nuclear ribonucleoprotein A/B	1.3	75471	0.013093722	18045	18646	19506	19274
219107_at	BCAN	brevican	-2.4	-75471	0.013093722	-18641	-18557	-21462	-16811
209094_at	DDAH1	dimethylarginine dimethylaminohydrolase 1	-1.5	-75470	0.013093722	-21285	-18026	-21948	-14211
207550_at	MPL	myeloproliferative leukemia virus oncogene	-1.2	-75460	0.013118182	-16606	-21157	-16637	-21060
218317_x_at	GIYD1 /// GIYD2	GIY-YIG domain containing 2 /// GIY-YIG domain containing 1	1.2	75453	0.013142598	18305	14401	21070	21677
208967_s_at	AK2	adenylate kinase 2	1.3	75437	0.013203267	21685	13491	21133	19128
215380_s_at	C7orf24	chromosome 7 open reading frame 24	1.3	75426	0.013281958	21631	21427	17540	14828
211474_s_at	SERPINB6	serpin peptidase inhibitor, clade B (ovalbumin), member 6	1.4	75418	0.013285329	20020	15618	18410	21370
202156_s_at	CUGBP2	CUG triplet repeat, RNA binding protein 2	-1.4	-75411	0.013285329	-20830	-16113	-19137	-19331
213696_s_at	MED8	mediator complex subunit 8	1.3	75411	0.013285329	21249	14728	20295	19139
213867_x_at	ACTB	actin, beta	1.1	75411	0.013285329	14326	21446	17951	21688
202847_at	PCK2	phosphoenolpyruvate carboxykinase 2 (mitochondrial)	1.3	75406	0.013285329	19052	18675	18619	19060
201958_s_at	PPP1R12B	protein phosphatase 1, regulatory (inhibitor) subunit 12B	-1.2	-75405	0.013285329	-21886	-20586	-10857	-22076
205227_at	IL1RAP	interleukin 1 receptor accessory protein	1.6	75400	0.013285329	20210	18294	19513	17383
213453_x_at	GAPDH	glyceraldehyde-3-phosphate dehydrogenase	1.3	75397	0.013285329	21759	12147	19543	21948
204256_at	ELOVL6	ELOVL family member 6, elongation of long chain fatty acids (FEN1/Elo2, SUR4/Elo3-like, yeast)	1.5	75375	0.013309417	21092	16868	21785	15630
219599_at	EIF4B	eukaryotic translation initiation factor 4B	-1.4	-75373	0.013309417	-20373	-21970	-13758	-19272
219799_s_at	DHRS9	dehydrogenase/reductase (SDR family) member 9	-1.4	-75373	0.013309417	-20151	-21568	-21984	-11670
203820_s_at	IGF2BP3	insulin-like growth factor 2 mRNA binding protein 3	2.1	75370	0.013309417	20919	15806	21700	16945
205199_at	CA9	carbonic anhydrase IX	1.5	75365	0.013351254	19819	18990	20022	16534
208865_at	CSNK1A1	casein kinase 1, alpha 1	1.2	75356	0.013398927	20030	15477	18308	21541
218460_at	HEATR2	HEAT repeat containing 2	1.3	75356	0.013398927	21779	20689	17553	15335
221923_s_at	NPM1	nucleophosmin (nucleolar phosphoprotein B23, numatrin)	1.3	75344	0.013457778	18523	18464	21493	16864
218821_at	NPEPL1	aminopeptidase-like 1	1.4	75336	0.013457778	18209	15536	19809	21782
210055_at	TSHR	thyroid stimulating hormone receptor	-1.7	-75333	0.013457778	-21242	-14574	-17836	-21681
212297_at	ATP13A3	ATPase type 13A3	1.4	75327	0.013457778	21725	21447	17757	14398
1431_at	CYP2E1	cytochrome P450, family 2, subfamily E, polypeptide 1	-1.1	-75321	0.013457778	-21270	-20916	-11531	-21604
65591_at	WDR48	WD repeat domain 48	-1.2	-75319	0.013457778	-14722	-21506	-20969	-18122
206122_at	SOX15	SRY (sex determining region Y)-box 15	-1.3	-75316	0.013457778	-20948	-18687	-18107	-17574
208443_x_at	SHOX2	short stature homeobox 2	1.7	75312	0.013472469	19649	20737	21976	12950
211896_s_at	DCN	decorin	2.1	75294	0.013540373	21660	18605	19825	15204
203675_at	NUCB2	nucleobindin 2	1.6	75281	0.013577739	20195	22106	13969	19011
204608_at	ASL	argininosuccinate lyase	1.4	75273	0.013577739	21679	12031	20324	21239
219083_at	SHQ1	SHQ1 homolog (S. cerevisiae)	1.3	75273	0.013577739	19459	20526	20311	14977
201215_at	PLS3	plastin 3 (T isoform)	1.7	75271	0.013577739	18617	16962	19253	20439
210052_s_at	TPX2	TPX2, microtubule-associated, homolog (Xenopus laevis)	1.8	75271	0.013577739	21814	16003	21115	16339
201535_at	UBL3	ubiquitin-like 3	-1.4	-75262	0.013592233	-18560	-18425	-21656	-16621
209410_s_at	GRB10	growth factor receptor-bound protein 10	1.4	75258	0.013597884	21422	15060	21796	16980
220116_at	KCNN2	potassium intermediate/small conductance calcium-activated channel, subfamily N, member 2	-2	-75241	0.013638767	-20708	-13088	-22160	-19285
211938_at	EIF4B	eukaryotic translation initiation factor 4B	-1.2	-75230	0.013661972	-19939	-16748	-17042	-21501
209081_s_at	COL18A1	collagen, type XVIII, alpha 1	1.6	75220	0.013713784	20767	13401	20115	20937
202680_at	GTF2E2	general transcription factor IIE, polypeptide 2, beta 34kDa	1.2	75218	0.013713784	18545	18272	20358	18043
202954_at	UBE2C	ubiquitin-conjugating enzyme E2C	1.7	75217	0.013713784	21588	14953	20730	17946
213683_at	ACSL6	acyl-CoA synthetase long-chain family member 6	-1.4	-75201	0.013754386	-15002	-17823	-21157	-21219
209573_s_at	C18orf1	chromosome 18 open reading frame 1	-1.3	-75195	0.013781659	-19374	-22167	-17182	-16472
214452_at	BCAT1	branched chain aminotransferase 1, cytosolic	1.8	75191	0.013781659	21167	15111	21222	17691
203986_at	STBD1	starch binding domain 1	1.4	75182	0.013781659	20070	17570	21252	16290
212883_at	APOE	Apolipoprotein E	-1.2	-75179	0.013781659	-19801	-18862	-18284	-18232
207332_s_at	TFRC	transferrin receptor (p90, CD71)	1.6	75178	0.013781659	21987	19147	13416	20628
213975_s_at	LYZ	lysozyme (renal amyloidosis)	2.3	75160	0.013818657	19258	14699	20221	20982
203370_s_at	PDLIM7	PDZ and LIM domain 7 (enigma)	1.5	75153	0.013818657	20173	13613	22179	19188
219933_at	GLRX2	glutaredoxin 2	1.3	75132	0.013876307	21214	16607	19673	17638
210753_s_at	EPHB1	EPH receptor B1	-1.8	-75127	0.013881636	-21559	-15926	-15862	-21780
218341_at	PPCS	phosphopantothenoylcysteine synthetase	1.4	75120	0.013886957	20543	17560	15800	21217
201877_s_at	PPP2R5C	protein phosphatase 2, regulatory subunit B', gamma isoform	-1.3	-75105	0.013935708	-18426	-17893	-20793	-17993
208981_at	PECAM1	platelet/endothelial cell adhesion molecule (CD31 antigen)	1.4	75093	0.0139549	19142	17851	20084	18016
206662_at	GLRX	glutaredoxin (thioltransferase)	1.5	75086	0.0139549	17473	16462	19965	21186
201749_at	ECE1	endothelin converting enzyme 1	1.3	75065	0.014124783	19918	16597	21336	17214
222231_s_at	LRRC59	leucine rich repeat containing 59	1.3	75060	0.014134948	21586	17855	20841	14778
204199_at	RALGPS1	Ral GEF with PH domain and SH3 binding motif 1	-1.5	-75057	0.014134948	-17013	-18899	-21644	-17501
218356_at	FTSJ2	FtsJ homolog 2 (E. coli)	1.4	75050	0.014162349	19776	22163	18175	14936
205020_s_at	ARL4A	ADP-ribosylation factor-like 4A	1.6	75047	0.014162349	21373	20501	16625	16548
209215_at	TETRAN	tetracycline transporter-like protein	1.4	75040	0.014187446	21608	9756	22015	21661
218663_at	NCAPG	non-SMC condensin I complex, subunit G	1.5	75036	0.014187446	20235	19607	17076	18118
200629_at	WARS	tryptophanyl-tRNA synthetase	1.6	75034	0.014187446	18034	14576	21602	20822
201218_at	CTBP2	C-terminal binding protein 2	-1.3	-75028	0.014187446	-17949	-15939	-22046	-19094
205139_s_at	UST	uronyl-2-sulfotransferase	-1.8	-75027	0.014187446	-22067	-10356	-20937	-21667
217631_at	GTPBP4 /// IDI2	GTP binding protein 4 /// isopentenyl-diphosphate delta isomerase 2	-1.2	-75021	0.014201031	-20398	-17979	-14475	-22169
200671_s_at	SPTBN1	spectrin, beta, non-erythrocytic 1	-1.5	-75010	0.014207369	-17376	-20751	-19385	-17498
203270_at	DTYMK /// LOC727761	deoxythymidylate kinase (thymidylate kinase) /// similar to deoxythymidylate kinase (thymidylate kinase)	1.4	75008	0.014207369	20695	19408	17079	17826
206818_s_at	CNNM2	cyclin M2	-1.2	-75000	0.014207369	-20244	-19997	-15156	-19603
202796_at	SYNPO	synaptopodin	1.8	74980	0.014315068	15169	18721	21407	19683
218696_at	EIF2AK3	eukaryotic translation initiation factor 2-alpha kinase 3	1.3	74964	0.014354149	19756	20504	20294	14410
205960_at	PDK4	pyruvate dehydrogenase kinase, isozyme 4	-1.4	-74959	0.014356351	-20930	-21691	-19056	-13282
208161_s_at	ABCC3	ATP-binding cassette, sub-family C (CFTR/MRP), member 3	2.2	74950	0.014356351	19469	15668	21433	18380
214780_s_at	MYO9B	myosin IXB	1.2	74949	0.014356351	16981	18287	18288	21393
207091_at	P2RX7	purinergic receptor P2X, ligand-gated ion channel, 7	-1.6	-74947	0.014356351	-20696	-20941	-17500	-15810
218880_at	FOSL2	FOS-like antigen 2	1.8	74916	0.014446337	18334	17380	22196	17006
209298_s_at	ITSN1	intersectin 1 (SH3 domain protein)	-1.3	-74915	0.014451064	-17608	-16399	-19366	-21542
201289_at	CYR61	cysteine-rich, angiogenic inducer, 61	2.1	74905	0.014464286	18311	16696	20994	18904
211994_at	WNK1	WNK lysine deficient protein kinase 1	-1.3	-74898	0.014465195	-14146	-21515	-21050	-18187
215180_at	---	MRNA full length insert cDNA clone EUROIMAGE 897021	-1.4	-74891	0.014465195	-21739	-13139	-18310	-21703
214825_at	LOC728215	similar to transmembrane protein 28	-1.4	-74884	0.014474576	-21398	-15082	-18157	-20247
203733_at	DEXI	dexamethasone-induced transcript	-1.3	-74875	0.014474576	-20492	-20690	-20536	-13157
214162_at	LOC284244	hypothetical protein LOC284244	-1.5	-74859	0.014546994	-15846	-19022	-19512	-20479
201973_s_at	C7orf28A	chromosome 7 open reading frame 28A	1.3	74839	0.014624473	19829	21387	14846	18777
202338_at	TK1	thymidine kinase 1, soluble	1.3	74830	0.014624473	19462	16356	20247	18765
218820_at	C14orf132	chromosome 14 open reading frame 132	-1.7	-74826	0.014624473	-16279	-18678	-21014	-18855
222140_s_at	GPR89A /// GPR89B /// GPR89C	G protein-coupled receptor 89B /// G protein-coupled receptor 89A /// G protein-coupled receptor 89C	1.3	74825	0.014624473	20074	21407	12251	21093
49111_at	---	MRNA; cDNA DKFZp762M127 (from clone DKFZp762M127)	-1.4	-74821	0.014645868	-20911	-21865	-21089	-10956
202766_s_at	FBN1	fibrillin 1	1.6	74806	0.014709351	21272	17894	21557	14083
214224_s_at	PIN4	protein (peptidylprolyl cis/trans isomerase) NIMA-interacting, 4 (parvulin)	1.3	74781	0.014777124	17320	20703	17472	19286
213978_at	ABBA-1	actin-bundling protein with BAIAP2 homology	-1.3	-74778	0.014777124	-20391	-12652	-20174	-21561
202879_s_at	PSCD1	pleckstrin homology, Sec7 and coiled-coil domains 1(cytohesin 1)	-1.2	-74774	0.014798319	-21851	-21371	-16326	-15226
212143_s_at	IGFBP3	insulin-like growth factor binding protein 3	2.2	74760	0.014823826	21743	17624	21380	14013
220340_at	KIAA1772	KIAA1772	-1.3	-74760	0.014823826	-21638	-17873	-19460	-15789
210778_s_at	MXD4	MAX dimerization protein 4	-1.3	-74750	0.014870075	-21032	-20773	-13045	-19900
221050_s_at	GTPBP2	GTP binding protein 2	1.2	74707	0.015083612	19450	18705	19769	16783
209288_s_at	CDC42EP3	CDC42 effector protein (Rho GTPase binding) 3	1.5	74705	0.015083612	21097	14823	20951	17834
211596_s_at	LRIG1	leucine-rich repeats and immunoglobulin-like domains 1	-1.6	-74700	0.015083612	-19895	-17388	-16122	-21295
219978_s_at	NUSAP1	nucleolar and spindle associated protein 1	2.1	74693	0.015146199	22005	18919	17798	15971
206806_at	DGKI	diacylglycerol kinase, iota	-1.5	-74687	0.015157807	-19388	-17415	-16004	-21880
213825_at	OLIG2	oligodendrocyte lineage transcription factor 2	-2.2	-74685	0.015157807	-20140	-19575	-20416	-14554
203909_at	SLC9A6	solute carrier family 9 (sodium/hydrogen exchanger), member 6	-1.4	-74675	0.015157807	-21876	-19809	-21782	-11208
205818_at	DBC1	deleted in bladder cancer 1	-1.7	-74675	0.015157807	-19208	-18916	-20749	-15802
205079_s_at	MPDZ	multiple PDZ domain protein	-1.4	-74674	0.015157807	-20668	-18452	-16443	-19111
202831_at	GPX2	glutathione peroxidase 2 (gastrointestinal)	-1.2	-74672	0.015157807	-15485	-19601	-18511	-21075
211489_at	ADRA1A	adrenergic, alpha-1A-, receptor	-1.2	-74671	0.015157807	-19398	-20480	-13970	-20823
1729_at	TRADD	TNFRSF1A-associated via death domain	1.2	74636	0.01526534	18159	15801	18881	21795
204170_s_at	CKS2	CDC28 protein kinase regulatory subunit 2	2	74636	0.01526534	21803	18872	18968	14993
205152_at	SLC6A1	solute carrier family 6 (neurotransmitter transporter, GABA), member 1	-1.9	-74631	0.015294118	-16480	-17742	-21832	-18577
208226_x_at	ADAM22	ADAM metallopeptidase domain 22	-1.3	-74613	0.015322848	-13883	-20612	-18775	-21343
202601_s_at	HTATSF1	HIV-1 Tat specific factor 1	-1.3	-74604	0.015359801	-16317	-16404	-21577	-20306
213524_s_at	G0S2	G0/G1switch 2	1.7	74591	0.015404959	21802	15959	20584	16246
202011_at	TJP1	tight junction protein 1 (zona occludens 1)	-1.3	-74588	0.015417011	-19480	-18185	-18751	-18172
210878_s_at	JMJD1B	jumonji domain containing 1B	-1.2	-74578	0.015432811	-17980	-17462	-21083	-18053
218543_s_at	PARP12	poly (ADP-ribose) polymerase family, member 12	1.5	74577	0.015432811	18887	15372	18367	21951
210750_s_at	DLGAP1	discs, large (Drosophila) homolog-associated protein 1	-1.2	-74569	0.015473251	-16859	-21577	-14528	-21605
206953_s_at	LPHN2	latrophilin 2	1.6	74566	0.015473251	20467	20405	21137	12557
217286_s_at	NDRG3	NDRG family member 3	-1.4	-74559	0.015493421	-20808	-19813	-20708	-13230
214344_at	LOC92973	hypothetical protein LOC92973	-1.3	-74550	0.015529992	-16647	-17359	-20750	-19794
209276_s_at	GLRX	glutaredoxin (thioltransferase)	1.5	74536	0.015531915	16823	17643	20179	19891
208540_x_at	LOC729659 /// LOC730278	similar to Putative S100 calcium-binding protein A11 pseudogene	1.6	74529	0.015531915	20489	10892	21542	21606
217835_x_at	C20orf24	chromosome 20 open reading frame 24	1.3	74526	0.015531915	20114	17796	21372	15244
218832_x_at	ARRB1	arrestin, beta 1	-1.4	-74522	0.015531915	-20606	-21902	-21825	-10189
210843_s_at	MFAP3L	microfibrillar-associated protein 3-like	-1.2	-74517	0.015531915	-16137	-21566	-19656	-17158
221489_s_at	SPRY4	sprouty homolog 4 (Drosophila)	1.9	74507	0.015583673	21970	10819	21366	20352
210035_s_at	LOC388907 /// LOC642146 /// LOC647436 /// RPL5 /// SNORA66	ribosomal protein L5 /// small nucleolar RNA, H/ACA box 66 /// similar to ribosomal protein L5	-1.2	-74506	0.015583673	-14304	-21826	-17634	-20742
218622_at	NUP37	nucleoporin 37kDa	1.3	74504	0.015583673	20873	18267	15491	19873
210790_s_at	SAR1A	SAR1 gene homolog A (S. cerevisiae)	-1.5	-74501	0.015587276	-16453	-21185	-17157	-19706
200087_s_at	TMED2	transmembrane emp24 domain trafficking protein 2	1.2	74493	0.015590872	16198	18296	20492	19507
213446_s_at	IQGAP1	IQ motif containing GTPase activating protein 1	1.7	74466	0.015651466	20153	18509	21184	14620
214696_at	C17orf91	chromosome 17 open reading frame 91	1.5	74453	0.015670436	21880	16327	20307	15939
221272_s_at	C1orf21	chromosome 1 open reading frame 21	-1.5	-74452	0.015670436	-13680	-20326	-18958	-21488
204155_s_at	KIAA0999	KIAA0999 protein	-1.3	-74447	0.015670436	-20664	-17288	-21444	-15051
207157_s_at	GNG5	guanine nucleotide binding protein (G protein), gamma 5	1.3	74446	0.015670436	18552	16296	20096	19502
213268_at	CAMTA1	calmodulin binding transcription activator 1	-1.8	-74446	0.015670436	-19262	-18036	-20707	-16441
202874_s_at	ATP6V1C1	ATPase, H+ transporting, lysosomal 42kDa, V1 subunit C1	-1.3	-74440	0.015670436	-19548	-19802	-19564	-15526
209124_at	MYD88	myeloid differentiation primary response gene (88)	1.4	74439	0.015670436	21533	14668	20289	17949
201327_s_at	CCT6A	chaperonin containing TCP1, subunit 6A (zeta 1)	1.5	74428	0.015670436	20574	20502	17267	16085
203848_at	AKAP8	A kinase (PRKA) anchor protein 8	1.2	74423	0.015670436	20537	18582	18860	16444
211666_x_at	RPL3	ribosomal protein L3	-1.3	-74423	0.015670436	-21132	-19250	-13182	-20859
202052_s_at	RAI14	retinoic acid induced 14	1.4	74421	0.015682002	19122	16550	19397	19352
213994_s_at	SPON1	spondin 1, extracellular matrix protein	-2	-74408	0.01575	-20199	-16823	-17284	-20102
206356_s_at	GNAL	guanine nucleotide binding protein (G protein), alpha activating activity polypeptide, olfactory type	-1.4	-74400	0.01578905	-15271	-21818	-15113	-22198
213578_at	BMPR1A	bone morphogenetic protein receptor, type IA	-1.4	-74399	0.01578905	-18726	-20221	-16216	-19236
213664_at	SLC1A1	solute carrier family 1 (neuronal/epithelial high affinity glutamate transporter, system Xag), member 1	-1.9	-74396	0.015792438	-18631	-17768	-19946	-18051
220648_at	ADARB2	adenosine deaminase, RNA-specific, B2 (RED2 homolog rat)	-1.3	-74389	0.015836013	-21369	-19596	-14126	-19298
218005_at	ZNF22	zinc finger protein 22 (KOX 15)	-1.3	-74386	0.015839357	-20115	-17964	-16577	-19730
204822_at	TTK	TTK protein kinase	1.7	74379	0.015858748	19993	19420	20877	14089
213060_s_at	CHI3L2	chitinase 3-like 2	2.5	74363	0.015950281	18636	19471	16410	19846
214806_at	BICD1	bicaudal D homolog 1 (Drosophila)	1.4	74351	0.015977564	18090	17101	21814	17346
209251_x_at	TUBA1C	tubulin, alpha 1c	1.2	74340	0.015980785	20170	14200	18732	21238
202442_at	AP3S1	adaptor-related protein complex 3, sigma 1 subunit	1.2	74310	0.016106688	21101	20869	13357	18983
202017_at	EPHX1	epoxide hydrolase 1, microsomal (xenobiotic)	-1.5	-74303	0.016106688	-18463	-18767	-18728	-18345
203474_at	IQGAP2	IQ motif containing GTPase activating protein 2	1.6	74302	0.016106688	17041	19667	20379	17215
201292_at	TOP2A	topoisomerase (DNA) II alpha 170kDa	2.2	74301	0.016106688	21174	18750	16516	17861
201792_at	AEBP1	AE binding protein 1	2.2	74301	0.016106688	21566	18940	13786	20009
209457_at	DUSP5	dual specificity phosphatase 5	1.5	74301	0.016106688	20355	15044	18383	20519
211998_at	H3F3B	H3 histone, family 3B (H3.3B)	-1.4	-74301	0.016106688	-19382	-18282	-21213	-15424
210510_s_at	NRP1	neuropilin 1	1.8	74293	0.016117741	21450	11455	22049	19339
214659_x_at	YLPM1	YLP motif containing 1	-1.3	-74287	0.016128776	-13984	-20559	-20594	-19150
202270_at	GBP1	guanylate binding protein 1, interferon-inducible, 67kDa	2	74276	0.016147736	16134	18941	20596	18605
216294_s_at	KIAA1109	KIAA1109	-1.2	-74272	0.016150794	-13980	-22119	-19710	-18463
205588_s_at	FGFR1OP	FGFR1 oncogene partner	1.3	74264	0.016172742	15473	20390	20929	17472
212848_s_at	C9orf3	chromosome 9 open reading frame 3	1.4	74260	0.016172742	19179	19975	15200	19906
203917_at	CXADR	coxsackie virus and adenovirus receptor	1.6	74257	0.01618369	19827	17404	15839	21187
211297_s_at	CDK7	cyclin-dependent kinase 7	1.3	74200	0.01640884	17782	19221	19067	18130
202789_at	PLCG1	phospholipase C, gamma 1	1.3	74197	0.01640884	16876	16116	20604	20601
204767_s_at	FEN1	flap structure-specific endonuclease 1	1.4	74196	0.01640884	20535	19100	16208	18353
221756_at	PIK3IP1	phosphoinositide-3-kinase interacting protein 1	-1.4	-74192	0.01640884	-21658	-21856	-18421	-12257
213313_at	RABGAP1	RAB GTPase activating protein 1	-1.3	-74186	0.016411672	-21662	-15413	-21337	-15774
204051_s_at	SFRP4	secreted frizzled-related protein 4	1.8	74179	0.016420142	17953	18613	20204	17409
210774_s_at	NCOA4	nuclear receptor coactivator 4	-1.3	-74177	0.016420142	-21734	-19812	-20825	-11806
204345_at	COL16A1	collagen, type XVI, alpha 1	1.5	74173	0.016420142	19792	19118	15462	19801
209494_s_at	PATZ1	POZ (BTB) and AT hook containing zinc finger 1	-1.2	-74167	0.016422956	-21988	-15486	-17254	-19439
211586_s_at	ATP2B2	ATPase, Ca++ transporting, plasma membrane 2	-1.4	-74161	0.016452119	-17829	-18284	-17266	-20782
209386_at	TM4SF1	transmembrane 4 L six family member 1	1.8	74158	0.016452119	19694	17634	16057	20773
206462_s_at	NTRK3	neurotrophic tyrosine kinase, receptor, type 3	-1.3	-74154	0.016462745	-18923	-17352	-16058	-21821
214053_at	ERBB4	v-erb-a erythroblastic leukemia viral oncogene homolog 4 (avian)	-1.9	-74147	0.016466459	-20588	-17650	-21958	-13951
202580_x_at	FOXM1	forkhead box M1	1.9	74138	0.016466459	21576	14657	18735	19170
214623_at	SHFM3P1	split hand/foot malformation (ectrodactyly) type 3 pseudogene 1	-1.3	-74138	0.016466459	-18152	-21418	-15863	-18705
213788_s_at	FLJ35348	FLJ35348	-1.4	-74132	0.016466459	-18328	-21610	-13024	-21170
217297_s_at	MYO9B	myosin IXB	1.4	74131	0.016466459	20229	12692	20180	21030
201330_at	RARS	arginyl-tRNA synthetase	1.2	74127	0.016466459	21536	16940	21240	14411
209150_s_at	TM9SF1	transmembrane 9 superfamily member 1	1.3	74125	0.016466459	19735	14373	21361	18656
219046_s_at	PKNOX2	PBX/knotted 1 homeobox 2	-1.2	-74103	0.016531567	-21512	-17042	-16648	-18901
216840_s_at	LAMA2	laminin, alpha 2 (merosin, congenital muscular dystrophy)	1.5	74099	0.016542056	19875	15869	20337	18018
204273_at	EDNRB	endothelin receptor type B	-2.1	-74095	0.016560311	-17830	-15527	-20377	-20361
220188_at	JPH3	junctophilin 3	-1.3	-74081	0.016586314	-21031	-18307	-16642	-18101
211747_s_at	LSM5	LSM5 homolog, U6 small nuclear RNA associated (S. cerevisiae)	1.5	74076	0.016596737	21183	19904	15712	17277
217751_at	GSTK1	glutathione S-transferase kappa 1	1.5	74066	0.016645963	21028	18349	12553	22136
218542_at	CEP55	centrosomal protein 55kDa	1.6	74061	0.016671839	20644	15728	20091	17598
210554_s_at	CTBP2	C-terminal binding protein 2	-1.3	-74040	0.016754454	-18022	-20875	-14088	-21055
202273_at	PDGFRB	platelet-derived growth factor receptor, beta polypeptide	1.4	74038	0.016754454	18177	19186	20688	15987
213698_at	ZMYM6	zinc finger, MYM-type 6	1.4	74028	0.016795666	16712	20317	18846	18153
210845_s_at	PLAUR	plasminogen activator, urokinase receptor	1.6	74025	0.016805878	21336	12986	19807	19896
221173_at	USH1C	Usher syndrome 1C (autosomal recessive, severe)	-1.3	-74009	0.016882716	-19282	-17962	-15915	-20850
212449_s_at	LYPLA1	lysophospholipase I	1.5	74006	0.016882716	19428	20149	15189	19240
203869_at	USP46	ubiquitin specific peptidase 46	-1.5	-74003	0.016882716	-17512	-15204	-22177	-19110
205705_at	ANKRD26	ankyrin repeat domain 26	-1.3	-73975	0.017054742	-13261	-22101	-16494	-22119
211214_s_at	DAPK1	death-associated protein kinase 1	-1.2	-73962	0.017130769	-15686	-20524	-16928	-20824
208963_x_at	FADS1	fatty acid desaturase 1	-1.5	-73960	0.017130769	-21344	-11214	-20783	-20619
219642_s_at	PEX5L	peroxisomal biogenesis factor 5-like	-1.3	-73958	0.017130769	-19979	-16358	-18231	-19390
210273_at	PCDH7	protocadherin 7	-1.4	-73957	0.017132975	-21534	-15070	-19177	-18176
204347_at	LOC645619	similar to Adenylate kinase isoenzyme 4, mitochondrial (ATP-AMP transphosphorylase)	1.4	73940	0.01718894	21563	20899	20713	10765
209515_s_at	RAB27A	RAB27A, member RAS oncogene family	1.4	73932	0.017231595	18418	20982	19400	15132
201383_s_at	LOC727732 /// NBR1	neighbor of BRCA1 gene 1 /// similar to neighbor of BRCA1 gene 1	-1.3	-73928	0.017231595	-15604	-21551	-18946	-17827
201680_x_at	ARS2	arsenate resistance protein 2	1.3	73923	0.017249042	21864	18586	13541	19932
218627_at	DRAM	damage-regulated autophagy modulator	1.4	73915	0.017281776	21464	13823	19811	18817
63305_at	PKNOX2	PBX/knotted 1 homeobox 2	-1.3	-73909	0.017283856	-19555	-21057	-15100	-18197
221795_at	NTRK2	neurotrophic tyrosine kinase, receptor, type 2	-2	-73891	0.017370031	-20991	-12846	-20056	-19998
207023_x_at	KRT10	keratin 10 (epidermolytic hyperkeratosis; keratosis palmaris et plantaris)	1.3	73888	0.017374046	21742	19580	14282	18284
221827_at	RBCK1	RanBP-type and C3HC4-type zinc finger containing 1	1.3	73881	0.017374046	16829	18265	20041	18746
218066_at	SLC12A7	solute carrier family 12 (potassium/chloride transporters), member 7	1.3	73872	0.01740656	21220	10773	20572	21307
218550_s_at	LRRC20	leucine rich repeat containing 20	-1.3	-73849	0.017515244	-19975	-13872	-20878	-19124
210477_x_at	MAPK8	mitogen-activated protein kinase 8	-1.2	-73830	0.01760853	-20202	-20623	-13251	-19754
219701_at	TMOD2	tropomodulin 2 (neuronal)	-1.2	-73827	0.01761796	-14666	-20856	-16309	-21996
209086_x_at	MCAM	melanoma cell adhesion molecule	1.4	73820	0.017632777	21765	11674	21383	18998
202296_s_at	RER1	RER1 retention in endoplasmic reticulum 1 homolog (S. cerevisiae)	1.4	73817	0.017632777	21202	15631	14942	22042
217095_x_at	NCR1	natural cytotoxicity triggering receptor 1	-1.2	-73816	0.017632777	-18337	-20605	-16142	-18732
201775_s_at	KIAA0494	KIAA0494	-1.2	-73815	0.017632777	-15443	-20942	-19696	-17734
208146_s_at	CPVL	carboxypeptidase, vitellogenic-like	1.8	73811	0.017633358	13213	18621	20429	21548
215668_s_at	PLXNB1	plexin B1	-1.3	-73810	0.017633358	-18825	-21766	-16181	-17038
208459_s_at	XPO7	exportin 7	-1.4	-73805	0.017633358	-19511	-21755	-12268	-20271
208094_s_at	CCDC130	coiled-coil domain containing 130	1.2	73800	0.017633358	17685	14875	19612	21628
211668_s_at	PLAU	plasminogen activator, urokinase	1.9	73797	0.017633358	18625	14798	22163	18211
201558_at	RAE1	RAE1 RNA export 1 homolog (S. pombe)	1.3	73792	0.017633358	20658	16757	22038	14339
212786_at	CLEC16A	C-type lectin domain family 16, member A	-1.2	-73792	0.017633358	-20372	-19630	-20251	-13539
207299_s_at	GRM1	glutamate receptor, metabotropic 1	-1.5	-73791	0.017633358	-18296	-17537	-17894	-20064
201162_at	IGFBP7	insulin-like growth factor binding protein 7	1.6	73790	0.017633358	15618	17653	20654	19865
204716_at	CCDC6	coiled-coil domain containing 6	-1.3	-73788	0.017633358	-19290	-19843	-13253	-21402
212080_at	MLL	Myeloid/lymphoid or mixed-lineage leukemia (trithorax homolog, Drosophila)	-1.3	-73787	0.017633358	-19163	-15519	-17809	-21296
201578_at	PODXL	podocalyxin-like	1.5	73784	0.017633358	18203	19873	17094	18614
213626_at	CBR4	carbonyl reductase 4	-1.3	-73783	0.017633358	-20599	-10965	-21908	-20311
204061_at	PRKX	protein kinase, X-linked	-1.5	-73753	0.017732733	-22022	-10390	-20988	-20353
220189_s_at	MGAT4B	mannosyl (alpha-1,3-)-glycoprotein beta-1,4-N-acetylglucosaminyltransferase, isozyme B	1.4	73744	0.017786947	21557	8473	21897	21817
218411_s_at	MBIP	MAP3K12 binding inhibitory protein 1	-1.2	-73737	0.017803598	-20468	-13910	-19201	-20158
205371_s_at	DBT	dihydrolipoamide branched chain transacylase E2	-1.2	-73730	0.017816006	-12948	-17885	-21289	-21608
213768_s_at	ASCL1	achaete-scute complex homolog 1 (Drosophila)	-1.6	-73726	0.017816006	-16914	-19910	-19846	-17056
201068_s_at	PSMC2	proteasome (prosome, macropain) 26S subunit, ATPase, 2	1.3	73722	0.017816006	21022	18050	13114	21536
212565_at	STK38L	serine/threonine kinase 38 like	-1.4	-73718	0.017825112	-21466	-13557	-17536	-21159
218983_at	C1RL	complement component 1, r subcomponent-like	1.5	73710	0.017849141	19147	20876	19496	14191
215027_at	HSU79275	hypothetical protein HSU79275	-1.2	-73699	0.017865672	-17392	-20682	-17372	-18253
211493_x_at	DTNA	dystrobrevin, alpha	-1.4	-73695	0.01787472	-15658	-18244	-18248	-21545
213920_at	CUX2	cut-like homeobox 2	-1.7	-73690	0.017900223	-14452	-21032	-17804	-20402
201562_s_at	LOC653381 /// SORD	sorbitol dehydrogenase /// similar to Sorbitol dehydrogenase (L-iditol 2-dehydrogenase)	-1.2	-73688	0.017900223	-20749	-16693	-21030	-15216
201853_s_at	CDC25B	cell division cycle 25 homolog B (S. pombe)	1.4	73686	0.017903346	16349	15166	21866	20305
212670_at	ELN	elastin (supravalvular aortic stenosis, Williams-Beuren syndrome)	1.8	73684	0.017903346	21144	18261	15396	18883
200004_at	EIF4G2	eukaryotic translation initiation factor 4 gamma, 2	1.2	73680	0.017919762	20521	20341	16884	15934
203936_s_at	MMP9	matrix metallopeptidase 9 (gelatinase B, 92kDa gelatinase, 92kDa type IV collagenase)	2.2	73648	0.018025241	21828	11937	21508	18375
210360_s_at	MTSS1	metastasis suppressor 1	-1.2	-73629	0.018078635	-21714	-22212	-15963	-13740
206632_s_at	APOBEC3B	apolipoprotein B mRNA editing enzyme, catalytic polypeptide-like 3B	1.3	73618	0.018109711	20699	17936	18730	16253
218935_at	EHD3	EH-domain containing 3	-1.6	-73611	0.018125926	-19300	-22071	-19930	-12310
212021_s_at	MKI67	antigen identified by monoclonal antibody Ki-67	1.4	73599	0.018169742	21439	14517	19245	18398
202110_at	COX7B	cytochrome c oxidase subunit VIIb	1.4	73593	0.018169742	21926	18020	12371	21276
203860_at	PCCA	propionyl Coenzyme A carboxylase, alpha polypeptide	-1.2	-73593	0.018169742	-16195	-19902	-16329	-21167
202014_at	PPP1R15A	protein phosphatase 1, regulatory (inhibitor) subunit 15A	1.5	73591	0.018169742	20778	11592	19623	21598
203665_at	HMOX1	heme oxygenase (decycling) 1	2	73591	0.018169742	19301	13842	19931	20517
204685_s_at	ATP2B2	ATPase, Ca++ transporting, plasma membrane 2	-1.7	-73575	0.018194547	-19991	-20154	-19579	-13851
208733_at	RAB2A	RAB2A, member RAS oncogene family	-1.2	-73572	0.018194547	-15045	-18405	-18976	-21146
208975_s_at	KPNB1	karyopherin (importin) beta 1	1.3	73546	0.018284242	16057	21499	19611	16379
214585_s_at	VPS52	vacuolar protein sorting 52 homolog (S. cerevisiae)	-1.2	-73538	0.018310066	-20603	-19879	-17072	-15984
214501_s_at	H2AFY	H2A histone family, member Y	1.2	73534	0.018310066	20981	18855	17262	16436
213109_at	TNIK	TRAF2 and NCK interacting kinase	-1.5	-73533	0.018310066	-21895	-16128	-14718	-20792
218541_s_at	C8orf4	chromosome 8 open reading frame 4	2	73513	0.01845815	18263	16697	21891	16662
220543_at	C21orf62	chromosome 21 open reading frame 62	1.6	73508	0.018481291	16151	18773	19152	19432
202709_at	FMOD	fibromodulin	1.5	73501	0.018500366	20536	20264	16866	15835
219278_at	MAP3K6	mitogen-activated protein kinase kinase kinase 6	1.5	73501	0.018500366	16509	17073	20970	18949
202003_s_at	ACAA2	acetyl-Coenzyme A acyltransferase 2 (mitochondrial 3-oxoacyl-Coenzyme A thiolase)	1.5	73494	0.018500366	21770	19972	10623	21129
218829_s_at	CHD7	chromodomain helicase DNA binding protein 7	-1.6	-73491	0.018500366	-17357	-15976	-21598	-18560
207667_s_at	MAP2K3	mitogen-activated protein kinase kinase 3	1.2	73467	0.018621444	17079	19014	18745	18629
202112_at	VWF	von Willebrand factor	1.6	73466	0.018621444	20684	14863	19345	18574
205231_s_at	EPM2A	epilepsy, progressive myoclonus type 2A, Lafora disease (laforin)	-1.3	-73462	0.018621444	-21345	-9060	-21348	-21709
221011_s_at	LBH	limb bud and heart development homolog (mouse)	1.6	73462	0.018621444	22191	19019	14101	18151
205176_s_at	ITGB3BP	integrin beta 3 binding protein (beta3-endonexin)	1.5	73458	0.018629738	21338	20770	14749	16601
206527_at	ABAT	4-aminobutyrate aminotransferase	-1.4	-73457	0.018630736	-14483	-20097	-20607	-18270
202458_at	PRSS23	protease, serine, 23	1.7	73455	0.018631732	18338	18303	21710	15104
202107_s_at	MCM2	minichromosome maintenance complex component 2	1.7	73432	0.018727273	21125	14284	17825	20198
204929_s_at	VAMP5	vesicle-associated membrane protein 5 (myobrevin)	1.5	73421	0.0187373	18428	15796	19166	20031
206283_s_at	TAL1	T-cell acute lymphocytic leukemia 1	-1.2	-73418	0.0187373	-21001	-21075	-17170	-14172
204163_at	EMILIN1	elastin microfibril interfacer 1	1.7	73416	0.0187373	19227	18772	20949	14468
205644_s_at	SNRPG	small nuclear ribonucleoprotein polypeptide G	1.5	73401	0.018789855	21448	19759	14727	17467
201560_at	CLIC4	chloride intracellular channel 4	1.4	73398	0.018789855	17417	20962	17277	17742
209155_s_at	NT5C2	5'-nucleotidase, cytosolic II	-1.4	-73390	0.018807803	-22095	-15051	-18771	-17473
220363_s_at	ELMO2	engulfment and cell motility 2	-1.3	-73387	0.018807803	-17414	-21852	-15495	-18626
215847_at	LOC283755	hypothetical protein LOC283755	-1.3	-73385	0.018807803	-19607	-15468	-16635	-21675
211891_s_at	ARHGEF4	Rho guanine nucleotide exchange factor (GEF) 4	-1.4	-73380	0.018807803	-19540	-20528	-16834	-16478
206990_at	TNR	tenascin R (restrictin, janusin)	-1.1	-73378	0.018815884	-20474	-20508	-10506	-21890
207427_at	ACR	acrosin	-1.2	-73365	0.018876081	-21604	-17800	-16742	-17219
213220_at	LOC92482	hypothetical protein LOC92482	-1.3	-73364	0.018876081	-20733	-14807	-21924	-15900
221606_s_at	NSBP1	nucleosomal binding protein 1	-1.5	-73363	0.018876081	-17412	-11767	-22148	-22036
208863_s_at	SFRS1	splicing factor, arginine/serine-rich 1 (splicing factor 2, alternate splicing factor)	1.2	73337	0.018963283	20939	20725	20761	10912
218598_at	RINT1	RAD50 interactor 1	1.2	73322	0.019021583	18486	20527	18238	16071
209248_at	GHITM	growth hormone inducible transmembrane protein	-1.3	-73319	0.019022286	-20222	-14217	-20965	-17915
212108_at	UBXD8	UBX domain containing 8	1.2	73316	0.019031564	19808	21924	17644	13940
212243_at	Gcom1 /// GRINL1A	glutamate receptor, ionotropic, N-methyl D-aspartate-like 1A /// GRINL1A combined protein	-1.2	-73314	0.019031564	-14158	-20555	-18664	-19937
200077_s_at	OAZ1	ornithine decarboxylase antizyme 1	1.2	73312	0.019031564	19339	11335	21080	21558
206201_s_at	MEOX2	mesenchyme homeobox 2	2.3	73306	0.019050678	17929	18597	20415	16365
212314_at	KIAA0746	KIAA0746 protein	1.9	73291	0.019050678	22193	13068	16926	21104
218297_at	C10orf97	chromosome 10 open reading frame 97	-1.2	-73288	0.019050678	-21148	-14426	-18959	-18755
221498_at	SNX27	sorting nexin family member 27	-1.2	-73285	0.019050678	-14427	-18368	-20842	-19648
38158_at	ESPL1	extra spindle pole bodies homolog 1 (S. cerevisiae)	1.3	73284	0.019050678	21581	13633	20634	17436
203214_x_at	CDC2	cell division cycle 2, G1 to S and G2 to M	1.6	73281	0.019050678	18193	15699	21512	17877
220679_s_at	CDH7	cadherin 7, type 2	-1.2	-73281	0.019050678	-17564	-20842	-13125	-21750
200813_s_at	PAFAH1B1	platelet-activating factor acetylhydrolase, isoform Ib, alpha subunit 45kDa	-1.3	-73267	0.019094151	-17003	-19328	-18579	-18357
211958_at	IGFBP5	insulin-like growth factor binding protein 5	1.8	73254	0.019158945	20056	18778	19101	15319
212124_at	ZMIZ1	zinc finger, MIZ-type containing 1	-1.3	-73252	0.019166667	-15739	-17305	-19790	-20418
212091_s_at	COL6A1	collagen, type VI, alpha 1	1.8	73240	0.019245552	19857	16976	18907	17500
213939_s_at	RUFY3	RUN and FYVE domain containing 3	-1.5	-73235	0.01924876	-20378	-17593	-16043	-19221
208869_s_at	GABARAPL1	GABA(A) receptor-associated protein like 1	-1.4	-73232	0.01924876	-21104	-19536	-19664	-12928
212489_at	COL5A1	collagen, type V, alpha 1	2	73228	0.01924876	20774	13799	21826	16829
213616_at	C18orf10	chromosome 18 open reading frame 10	1.4	73224	0.01924876	17656	19065	20986	15517
220165_at	FLJ20309	hypothetical protein FLJ20309	-1.2	-73222	0.01924876	-17709	-19757	-15294	-20462
221846_s_at	CASKIN2	CASK interacting protein 2	-1.2	-73222	0.01924876	-15934	-17174	-20548	-19566
204318_s_at	GTSE1	G-2 and S-phase expressed 1	1.4	73210	0.019327195	20349	17948	18906	16007
221735_at	WDR48	WD repeat domain 48	-1.2	-73209	0.019327672	-20251	-17066	-14901	-20991
218346_s_at	SESN1	sestrin 1	-1.4	-73202	0.019342291	-20484	-19480	-16370	-16868
219889_at	FRAT1	frequently rearranged in advanced T-cell lymphomas	-1.3	-73190	0.019392226	-19352	-21888	-19549	-12401
201643_x_at	JMJD1B	jumonji domain containing 1B	-1.2	-73184	0.019407198	-18896	-19275	-20059	-14954
221526_x_at	PARD3	par-3 partitioning defective 3 homolog (C. elegans)	-1.4	-73184	0.019407198	-21728	-19652	-9687	-22117
214288_s_at	PSMB1	proteasome (prosome, macropain) subunit, beta type, 1	1.2	73181	0.019408034	21161	16411	20232	15377
212914_at	CBX7	chromobox homolog 7	-1.5	-73180	0.019408034	-20498	-21836	-19685	-11161
211337_s_at	TUBGCP4	tubulin, gamma complex associated protein 4	-1.3	-73172	0.019415904	-20314	-20185	-13813	-18860
202531_at	IRF1	interferon regulatory factor 1	1.4	73167	0.019415904	16880	17659	18191	20437
221699_s_at	DDX50	DEAD (Asp-Glu-Ala-Asp) box polypeptide 50	-1.2	-73140	0.019508082	-19748	-14706	-17736	-20950
208017_s_at	MCF2	MCF.2 cell line derived transforming sequence	-1.3	-73138	0.019508082	-19338	-20802	-13621	-19377
213093_at	PRKCA	protein kinase C, alpha	-1.4	-73119	0.019564607	-16698	-15674	-21817	-18930
212752_at	CLASP1	cytoplasmic linker associated protein 1	-1.3	-73116	0.019564912	-15422	-21252	-18816	-17626
200903_s_at	AHCY	S-adenosylhomocysteine hydrolase	1.3	73111	0.01957253	18441	14995	20775	18900
221627_at	TRIM10	tripartite motif-containing 10	-1.2	-73109	0.01957253	-15610	-21936	-14847	-20716
202242_at	TSPAN7	tetraspanin 7	-1.6	-73102	0.01960084	-20366	-16787	-21430	-14519
222037_at	MCM4	minichromosome maintenance complex component 4	1.5	73097	0.019636109	19608	16360	21100	16029
43511_s_at	---	MRNA; cDNA DKFZp762M127 (from clone DKFZp762M127)	-1.4	-73090	0.019636364	-20680	-21656	-20646	-10108
221861_at	---	MRNA; cDNA DKFZp762M127 (from clone DKFZp762M127)	-1.5	-73087	0.019637631	-20741	-21580	-20315	-10451
206359_at	SOCS3	suppressor of cytokine signaling 3	1.6	73084	0.019637631	17091	16264	21346	18383
205915_x_at	GRIN1	glutamate receptor, ionotropic, N-methyl D-aspartate 1	-1.3	-73082	0.019637631	-21228	-21069	-13685	-17100
207232_s_at	DZIP3	DAZ interacting protein 3, zinc finger	-1.3	-73082	0.019637631	-18350	-14309	-21565	-18858
219389_at	SUSD4	sushi domain containing 4	-1.5	-73077	0.019637631	-19874	-16248	-19485	-17470
211241_at	ANXA2P3	annexin A2 pseudogene 3	1.3	73075	0.019637883	15223	22211	19834	15807
202644_s_at	TNFAIP3	tumor necrosis factor, alpha-induced protein 3	1.6	73072	0.019638135	19798	14816	19354	19104
205006_s_at	NMT2	N-myristoyltransferase 2	-1.3	-73058	0.019700974	-20437	-16440	-18070	-18111
204078_at	SC65	synaptonemal complex protein SC65	1.3	73056	0.019722029	19351	21574	19718	12413
221794_at	DOCK6	dedicator of cytokinesis 6	1.3	73045	0.019729355	22079	17674	20552	12740
217995_at	SQRDL	sulfide quinone reductase-like (yeast)	1.6	73042	0.019729355	17160	12935	21300	21647
203042_at	LAMP2	lysosomal-associated membrane protein 2	1.5	73038	0.019743412	19591	16771	18013	18663
211535_s_at	FGFR1	fibroblast growth factor receptor 1 (fms-related tyrosine kinase 2, Pfeiffer syndrome)	1.5	73033	0.01975745	20330	13141	19895	19667
205579_at	HRH1	histamine receptor H1	1.6	73016	0.019807428	18017	17112	22109	15778
213436_at	CNR1	cannabinoid receptor 1 (brain)	1.9	73014	0.019807428	18793	17225	19954	17042
212775_at	OBSL1	obscurin-like 1	1.5	73001	0.019807428	19299	15251	21073	17378
210015_s_at	MAP2	microtubule-associated protein 2	-1.6	-73000	0.019807428	-19240	-18333	-16918	-18509
207998_s_at	CACNA1D	calcium channel, voltage-dependent, L type, alpha 1D subunit	-1.2	-72999	0.019807428	-18521	-20928	-17979	-15571
213744_at	ATRNL1	attractin-like 1	-1.4	-72994	0.019807428	-20860	-17786	-15623	-18725
216837_at	EPHA5	EPH receptor A5	-1.1	-72994	0.019807428	-20640	-18623	-13918	-19813
209976_s_at	CYP2E1	cytochrome P450, family 2, subfamily E, polypeptide 1	-1.3	-72991	0.019807428	-21819	-18488	-10705	-21979
203006_at	INPP5A	inositol polyphosphate-5-phosphatase, 40kDa	-1.4	-72989	0.019807428	-16874	-21796	-20182	-14137
220663_at	IL1RAPL1	interleukin 1 receptor accessory protein-like 1	-1.4	-72987	0.019807428	-21665	-16680	-21317	-13325
203595_s_at	IFIT5	interferon-induced protein with tetratricopeptide repeats 5	-1.3	-72985	0.019807428	-21267	-17875	-14703	-19140
212675_s_at	CEP68	centrosomal protein 68kDa	-1.3	-72972	0.019848797	-21071	-16942	-19644	-15315
219305_x_at	FBXO2	F-box protein 2	-1.7	-72957	0.019917582	-19919	-19352	-21551	-12135
206409_at	TIAM1	T-cell lymphoma invasion and metastasis 1	-1.3	-72952	0.019924554	-16654	-21166	-17057	-18075
212835_at	KIAA0157	KIAA0157	-1.2	-72950	0.019924554	-10041	-22095	-19531	-21283
204633_s_at	RPS6KA5	ribosomal protein S6 kinase, 90kDa, polypeptide 5	-1.5	-72947	0.019924812	-18889	-18757	-20887	-14414
219512_at	DSN1	DSN1, MIND kinetochore complex component, homolog (S. cerevisiae)	1.3	72935	0.019924812	20292	19619	21386	11638
200764_s_at	CTNNA1	catenin (cadherin-associated protein), alpha 1, 102kDa	1.3	72933	0.019924812	18588	14742	19349	20254
213482_at	DOCK3	dedicator of cytokinesis 3	-1.6	-72933	0.019924812	-16345	-20198	-20712	-15678
204111_at	HNMT	histamine N-methyltransferase	-1.2	-72931	0.019924812	-21257	-13956	-19505	-18213
218256_s_at	NUP54	nucleoporin 54kDa	1.3	72917	0.019993179	20559	20368	19955	12035
204363_at	F3	coagulation factor III (thromboplastin, tissue factor)	1.7	72915	0.019993179	20066	13971	19156	19722
221484_at	B4GALT5	UDP-Gal:betaGlcNAc beta 1,4- galactosyltransferase, polypeptide 5	1.3	72914	0.019993179	19727	15874	22033	15280
214431_at	GMPS	guanine monphosphate synthetase	1.3	72908	0.02	21009	19385	17708	14806
219434_at	TREM1	triggering receptor expressed on myeloid cells 1	1.9	72905	0.020013624	17696	19237	21703	14269
220088_at	C5AR1	complement component 5a receptor 1	1.7	72900	0.020034037	16846	17339	19876	18839
209896_s_at	PTPN11	protein tyrosine phosphatase, non-receptor type 11 (Noonan syndrome 1)	-1.4	-72885	0.020136054	-15632	-17571	-21378	-18304
210870_s_at	EPM2A	epilepsy, progressive myoclonus type 2A, Lafora disease (laforin)	-1.2	-72880	0.02014276	-11908	-21112	-18200	-21660
205909_at	POLE2	polymerase (DNA directed), epsilon 2 (p59 subunit)	1.3	72873	0.020149457	21039	16280	17799	17755
201110_s_at	THBS1	thrombospondin 1	2.1	72861	0.020162822	17959	18515	22069	14318
205638_at	BAI3	brain-specific angiogenesis inhibitor 3	-1.7	-72861	0.020162822	-17647	-19539	-17408	-18267
204763_s_at	GNAO1	guanine nucleotide binding protein (G protein), alpha activating activity polypeptide O	-1.5	-72851	0.020210169	-21068	-16334	-19920	-15529
203724_s_at	RUFY3	RUN and FYVE domain containing 3	-1.7	-72840	0.020270819	-20219	-15194	-20874	-16553
209939_x_at	CFLAR	CASP8 and FADD-like apoptosis regulator	1.2	72834	0.020270819	19090	20274	17243	16227
212203_x_at	IFITM3	interferon induced transmembrane protein 3 (1-8U)	1.6	72810	0.020351827	21215	11060	21994	18541
212602_at	WDFY3	WD repeat and FYVE domain containing 3	-1.3	-72805	0.020371873	-14082	-19827	-18992	-19904
219700_at	PLXDC1	plexin domain containing 1	1.4	72775	0.020554054	21323	17669	20291	13492
216088_s_at	PSMA7	proteasome (prosome, macropain) subunit, alpha type, 7	1.3	72773	0.020566802	19089	20161	19828	13695
209794_at	SRGAP3	SLIT-ROBO Rho GTPase activating protein 3	-1.4	-72771	0.020566802	-18206	-22044	-19000	-13521
221884_at	EVI1	ecotropic viral integration site 1	1.5	72766	0.020600135	18205	17087	20524	16950
210001_s_at	SOCS1	suppressor of cytokine signaling 1	1.4	72753	0.020632997	17219	18218	21091	16225
203755_at	BUB1B	BUB1 budding uninhibited by benzimidazoles 1 homolog beta (yeast)	1.6	72748	0.020632997	19572	17574	19880	15722
219555_s_at	CENPN	centromere protein N	1.5	72741	0.02065232	19759	16928	20771	15283
210260_s_at	TNFAIP8	tumor necrosis factor, alpha-induced protein 8	1.5	72739	0.02065232	20610	15225	19187	17717
209626_s_at	OSBPL3	oxysterol binding protein-like 3	1.5	72736	0.020658602	19328	15006	20123	18279
212500_at	ADO	2-aminoethanethiol (cysteamine) dioxygenase	-1.2	-72718	0.020738751	-19803	-18594	-18882	-15439
213076_at	ITPKC	inositol 1,4,5-trisphosphate 3-kinase C	1.2	72709	0.020795455	16435	17703	20922	17649
216184_s_at	RIMS1	regulating synaptic membrane exocytosis 1	-1.3	-72707	0.020795455	-18179	-18850	-16708	-18970
204020_at	PURA	purine-rich element binding protein A	-1.4	-72701	0.020795455	-19679	-14394	-21594	-17034
202180_s_at	MVP	major vault protein	1.6	72699	0.020795455	17292	13185	20785	21437
203836_s_at	MAP3K5	mitogen-activated protein kinase kinase kinase 5	-1.5	-72698	0.020795455	-20622	-16013	-17848	-18215
208647_at	FDFT1	farnesyl-diphosphate farnesyltransferase 1	-1.4	-72695	0.020795455	-20743	-17082	-21633	-13237
211073_x_at	RPL3	ribosomal protein L3	-1.2	-72694	0.020795455	-22006	-20895	-8216	-21577
220154_at	DST	dystonin	-1.2	-72682	0.020867824	-18124	-20797	-13360	-20401
211381_x_at	SPAG11B	sperm associated antigen 11B	-1.2	-72679	0.020867824	-20619	-20423	-13134	-18503
206538_at	MRAS	muscle RAS oncogene homolog	-1.4	-72670	0.020907272	-14735	-18752	-18207	-20976
220865_s_at	PDSS1	prenyl (decaprenyl) diphosphate synthase, subunit 1	-1.3	-72666	0.020913333	-15378	-19175	-17121	-20992
37028_at	PPP1R15A	protein phosphatase 1, regulatory (inhibitor) subunit 15A	1.4	72652	0.020939374	21297	10942	18972	21441
210835_s_at	CTBP2	C-terminal binding protein 2	-1.3	-72640	0.020958722	-20287	-18183	-14783	-19387
214393_at	RND2	Rho family GTPase 2	-1.6	-72627	0.021071191	-22031	-8911	-21809	-19876
220740_s_at	SLC12A6	solute carrier family 12 (potassium/chloride transporters), member 6	-1.2	-72624	0.021077128	-20894	-21070	-8919	-21741
214182_at	ARF6	ADP-ribosylation factor 6	1.3	72622	0.021083056	20649	16691	21476	13806
213170_at	GPX7	glutathione peroxidase 7	1.4	72616	0.021088255	21607	17279	20686	13044
214657_s_at	TncRNA	Trophoblast-derived noncoding RNA	1.8	72616	0.021088255	14933	15980	21970	19733
207443_at	NR2E1	nuclear receptor subfamily 2, group E, member 1	1.9	72607	0.021140584	19733	18139	17619	17116
221058_s_at	CKLF	chemokine-like factor	1.3	72593	0.02117141	18883	16900	17784	19026
207696_at	FUT9	fucosyltransferase 9 (alpha (1,3) fucosyltransferase)	-1.3	-72587	0.02117141	-12719	-17178	-20538	-22152
208769_at	---	CDNA FLJ33081 fis, clone TRACH2000321	-1.2	-72587	0.02117141	-19593	-22039	-11779	-19176
46270_at	UBAP1	ubiquitin associated protein 1	-1.2	-72567	0.021256614	-20843	-18486	-21669	-11569
206005_s_at	KIAA1009	KIAA1009	1.2	72560	0.021269002	17469	19816	17256	18019
201970_s_at	NASP	nuclear autoantigenic sperm protein (histone-binding)	1.4	72549	0.02130033	20009	20509	16357	15674
218585_s_at	DTL	denticleless homolog (Drosophila)	1.9	72541	0.02130033	21303	17946	15352	17940
204845_s_at	ENPEP	glutamyl aminopeptidase (aminopeptidase A)	1.4	72524	0.021371127	20912	18980	21775	10857
209684_at	RIN2	Ras and Rab interactor 2	-1.4	-72523	0.021371127	-20901	-18330	-20098	-13194
204971_at	CSTA	cystatin A (stefin A)	1.7	72503	0.021508564	17274	15449	21668	18112
217861_s_at	PREB	prolactin regulatory element binding	1.2	72499	0.021520737	21479	9828	21196	19996
212335_at	GNS	glucosamine (N-acetyl)-6-sulfatase (Sanfilippo disease IIID)	1.6	72491	0.021535433	20686	9988	20151	21666
217855_x_at	SDF4	stromal cell derived factor 4	1.2	72488	0.021535433	20403	14506	19674	17905
203137_at	WTAP	Wilms tumor 1 associated protein	1.5	72486	0.021535433	19685	16530	21528	14743
205535_s_at	PCDH7	protocadherin 7	-1.3	-72486	0.021535433	-19501	-14548	-19257	-19180
202274_at	ACTG2	actin, gamma 2, smooth muscle, enteric	1.3	72484	0.021535433	20971	17502	20297	13714
221732_at	CANT1	calcium activated nucleotidase 1	1.3	72470	0.021606557	21485	12678	19222	19085
214633_at	SOX3	SRY (sex determining region Y)-box 3	-1.5	-72453	0.021657929	-20447	-15979	-16883	-19144
207800_at	AKAP5	A kinase (PRKA) anchor protein 5	-1.2	-72445	0.021683039	-17163	-17527	-17771	-19984
214487_s_at	RAP2A /// RAP2B	RAP2A, member of RAS oncogene family /// RAP2B, member of RAS oncogene family	-1.6	-72431	0.021780105	-18066	-21920	-11506	-20939
203854_at	CFI	complement factor I	1.9	72419	0.021844343	17714	13078	21164	20463
211106_at	---	---	-1.2	-72407	0.0218591	-16241	-21707	-12979	-21480
218786_at	NT5DC3	5'-nucleotidase domain containing 3	-1.3	-72407	0.0218591	-19824	-20116	-11913	-20554
202661_at	ITPR2	inositol 1,4,5-triphosphate receptor, type 2	-1.4	-72406	0.0218591	-19023	-15504	-16999	-20880
203041_s_at	LAMP2	lysosomal-associated membrane protein 2	1.6	72403	0.0218591	19650	12941	18938	20874
200899_s_at	MGEA5	meningioma expressed antigen 5 (hyaluronidase)	-1.4	-72375	0.021988266	-20623	-12248	-21136	-18368
210341_at	MYT1	myelin transcription factor 1	-1.6	-72363	0.022062459	-19139	-15305	-19220	-18699
203133_at	SEC61B	Sec61 beta subunit	1.2	72356	0.022062459	19810	16631	17204	18711
201220_x_at	CTBP2	C-terminal binding protein 2	-1.3	-72354	0.022062459	-21166	-16153	-13510	-21525
217862_at	PIAS1	protein inhibitor of activated STAT, 1	-1.3	-72324	0.022223667	-19667	-19362	-12563	-20732
205005_s_at	NMT2	N-myristoyltransferase 2	-1.2	-72321	0.022241715	-20775	-14783	-18297	-18466
207971_s_at	CEP68	centrosomal protein 68kDa	-1.3	-72313	0.02225974	-21274	-21588	-7913	-21538
220815_at	CTNNA3	catenin (cadherin-associated protein), alpha 3	-1.3	-72279	0.022420506	-18994	-20239	-12226	-20820
221589_s_at	ALDH6A1	aldehyde dehydrogenase 6 family, member A1	-1.6	-72272	0.022451362	-16176	-17039	-20843	-18214
211458_s_at	GABARAPL1 /// GABARAPL3	GABA(A) receptor-associated protein like 1 /// GABA(A) receptors associated protein like 3	-1.5	-72242	0.022540506	-19670	-21567	-18137	-12868
219160_s_at	PAPOLG	poly(A) polymerase gamma	-1.1	-72233	0.022541935	-17010	-19989	-13714	-21520
201342_at	SNRPC	small nuclear ribonucleoprotein polypeptide C	1.2	72227	0.022541935	18242	18897	18811	16277
204407_at	TTF2	transcription termination factor, RNA polymerase II	1.1	72225	0.022541935	16046	19932	19989	16258
213007_at	FANCI	Fanconi anemia, complementation group I	1.5	72225	0.022541935	21584	16273	18064	16304
55692_at	ELMO2	engulfment and cell motility 2	-1.2	-72224	0.022541935	-17283	-21349	-18714	-14878
210213_s_at	EIF6	eukaryotic translation initiation factor 6	1.3	72220	0.022541935	20275	14398	21203	16344
218830_at	hCG_1995786 /// RPL26L1	ribosomal protein L26-like 1 /// hCG1995786	1.3	72218	0.022541935	21115	13908	17773	19422
204169_at	IMPDH1	IMP (inosine monophosphate) dehydrogenase 1	1.2	72206	0.022611219	20026	18587	15822	17771
203618_at	FAIM2	Fas apoptotic inhibitory molecule 2	-1.5	-72201	0.022641753	-21931	-19571	-20250	-10449
218590_at	C10orf2	chromosome 10 open reading frame 2	-1.3	-72182	0.022709138	-21667	-10853	-19343	-20319
204920_at	CPS1	carbamoyl-phosphate synthetase 1, mitochondrial	-1.3	-72181	0.022709138	-19011	-16609	-15122	-21439
205731_s_at	NCOA2	nuclear receptor coactivator 2	-1.2	-72159	0.02275353	-20253	-22073	-7895	-21938
219506_at	C1orf54	chromosome 1 open reading frame 54	1.4	72154	0.02275353	21120	16272	16444	18318
216174_at	HCRP1	hepatocellular carcinoma-related HCRP1	-1.2	-72152	0.02275353	-20918	-21717	-9439	-20078
220980_s_at	ADPGK	ADP-dependent glucokinase	1.2	72152	0.02275353	15903	19058	17444	19747
209117_at	WBP2	WW domain binding protein 2	-1.3	-72147	0.022764593	-20906	-18357	-19838	-13046
202372_at	---	Full-length cDNA clone CS0DC007YG11 of Neuroblastoma Cot 25-normalized of Homo sapiens (human)	1.2	72135	0.022839744	21255	18868	17345	14667
221708_s_at	UNC45A	unc-45 homolog A (C. elegans)	1.3	72115	0.022882767	20129	9532	21349	21105
204844_at	ENPEP	glutamyl aminopeptidase (aminopeptidase A)	1.5	72095	0.02302682	19686	19914	21670	10825
208534_s_at	FLJ21767 /// RASA4	RAS p21 protein activator 4 /// hypothetical protein FLJ21767	-1.5	-72087	0.02302682	-19796	-19392	-20292	-12607
213416_at	ITGA4	integrin, alpha 4 (antigen CD49D, alpha 4 subunit of VLA-4 receptor)	1.4	72083	0.02302682	18838	14775	20938	17532
205061_s_at	EXOSC9	exosome component 9	1.2	72081	0.02302682	14550	19945	21103	16483
212933_x_at	RPL13	ribosomal protein L13	-1.2	-72081	0.02302682	-19251	-18504	-14673	-19653
219918_s_at	ASPM	asp (abnormal spindle) homolog, microcephaly associated (Drosophila)	2	72075	0.023035714	21170	17013	18045	15847
218349_s_at	ZWILCH	Zwilch, kinetochore associated, homolog (Drosophila)	1.4	72072	0.023035714	20121	17887	21432	12632
218385_at	MRPS18A	mitochondrial ribosomal protein S18A	1.3	72064	0.023055379	18689	14996	21450	16929
202133_at	WWTR1	WW domain containing transcription regulator 1	1.8	72061	0.023055379	20477	16215	17950	17419
203324_s_at	CAV2	caveolin 2	1.8	72056	0.023055379	20478	13803	19697	18078
209106_at	NCOA1	nuclear receptor coactivator 1	-1.3	-72047	0.02308328	-13999	-19582	-18299	-20167
209875_s_at	SPP1	secreted phosphoprotein 1 (osteopontin, bone sialoprotein I, early T-lymphocyte activation 1)	1.8	72046	0.02308328	17023	16118	16698	22207
201209_at	HDAC1	histone deacetylase 1	1.3	72038	0.023115482	19994	19388	14778	17878
45297_at	EHD2	EH-domain containing 2	1.4	72038	0.023115482	19244	19864	21898	11032
203432_at	TMPO	thymopoietin	1.4	72037	0.023115482	17741	16969	20589	16738
200664_s_at	DNAJB1	DnaJ (Hsp40) homolog, subfamily B, member 1	1.6	72019	0.023176918	20636	12656	21829	16898
221868_at	PAIP2B	poly(A) binding protein interacting protein 2B	-1.7	-72013	0.02318556	-21870	-16134	-20961	-13048
209501_at	CDR2	cerebellar degeneration-related protein 2, 62kDa	1.4	72012	0.02318556	18716	20894	22068	10334
201204_s_at	RRBP1	ribosome binding protein 1 homolog 180kDa (dog)	1.4	71998	0.023217446	18661	12412	21395	19530
35179_at	B3GAT3	beta-1,3-glucuronyltransferase 3 (glucuronosyltransferase I)	1.2	71997	0.023217446	11960	20493	20032	19512
201473_at	JUNB	jun B proto-oncogene	1.6	71994	0.023217446	15613	17695	17888	20798
217398_x_at	GAPDH	glyceraldehyde-3-phosphate dehydrogenase	1.2	71989	0.023265951	21129	10531	18404	21925
201897_s_at	CKS1B	CDC28 protein kinase regulatory subunit 1B	1.4	71970	0.023295455	20360	14558	17805	19247
219833_s_at	EFHC1	EF-hand domain (C-terminal) containing 1	1.6	71962	0.023337539	19117	20701	12714	19430
204563_at	SELL	selectin L (lymphocyte adhesion molecule 1)	-1.9	-71951	0.023343829	-21716	-19749	-18678	-11808
204214_s_at	RAB32	RAB32, member RAS oncogene family	1.3	71949	0.023343829	18458	14892	18870	19729
209815_at	PTCH1	patched homolog 1 (Drosophila)	-1.8	-71946	0.023343829	-19610	-16468	-19351	-16517
204158_s_at	TCIRG1	T-cell, immune regulator 1, ATPase, H+ transporting, lysosomal V0 subunit A3	1.6	71938	0.023373191	19074	13237	18792	20835
214857_at	---	CDNA FLJ37852 fis, clone BRSSN2014513	-1.2	-71920	0.023490566	-21625	-15153	-15694	-19448
205923_at	RELN	reelin	-1.5	-71902	0.023563796	-21776	-10823	-21078	-18225
221486_at	ENSA	endosulfine alpha	-1.3	-71892	0.023592965	-19197	-16586	-19462	-16647
203240_at	FCGBP	Fc fragment of IgG binding protein	2.5	71885	0.023640929	14414	14666	20815	21990
200919_at	PHC2	polyhomeotic homolog 2 (Drosophila)	1.2	71881	0.023657465	21684	9334	19896	20967
208296_x_at	TNFAIP8	tumor necrosis factor, alpha-induced protein 8	1.5	71878	0.023659148	18898	15829	20184	16967
219148_at	PBK	PDZ binding kinase	2	71878	0.023659148	21331	16309	17682	16556
215527_at	KHDRBS2	KH domain containing, RNA binding, signal transduction associated 2	-1.2	-71869	0.023685857	-20502	-12222	-16972	-22173
200850_s_at	AHCYL1	S-adenosylhomocysteine hydrolase-like 1	-1.5	-71868	0.023685857	-20682	-14456	-15855	-20875
32259_at	EZH1	enhancer of zeste homolog 1 (Drosophila)	-1.2	-71862	0.0236875	-18917	-19616	-18052	-15277
222365_at	---	Transcribed locus	-1.3	-71860	0.0236875	-21063	-12729	-16031	-22037
212038_s_at	VDAC1	voltage-dependent anion channel 1	1.2	71841	0.023734414	20960	11435	18457	20989
201568_at	UQCRQ	ubiquinol-cytochrome c reductase, complex III subunit VII, 9.5kDa	1.3	71840	0.023734414	20083	17824	14492	19441
215440_s_at	BEX4	BEX family member 4	-1.4	-71835	0.023734414	-21023	-19264	-20148	-11400
216297_at	---	MRNA; cDNA DKFZp564C156 (from clone DKFZp564C156)	-1.1	-71834	0.023734414	-17169	-20874	-16310	-17481
202894_at	EPHB4	EPH receptor B4	1.4	71821	0.02379203	15629	21536	20531	14125
221820_s_at	MYST1	MYST histone acetyltransferase 1	-1.2	-71817	0.02379203	-17766	-19613	-14297	-20141
221563_at	DUSP10	dual specificity phosphatase 10	1.4	71803	0.023839452	21210	17144	12227	21222
210792_x_at	SIVA1	SIVA1, apoptosis-inducing factor	1.4	71799	0.023849502	20312	12831	17473	21183
217691_x_at	SLC16A3	solute carrier family 16, member 3 (monocarboxylic acid transporter 4)	1.3	71791	0.023878185	11127	21914	22192	16558
220415_at	TNNI3K	TNNI3 interacting kinase	-1.2	-71782	0.023913043	-16942	-18893	-14454	-21493
212561_at	RAB6IP1	RAB6 interacting protein 1	-1.2	-71777	0.023920596	-18734	-15375	-21375	-16293
212985_at	---	Full-length cDNA clone CS0DC015YK09 of Neuroblastoma Cot 25-normalized of Homo sapiens (human)	-1.4	-71774	0.023920596	-16732	-17598	-21096	-16348
201217_x_at	RPL3	ribosomal protein L3	-1.2	-71768	0.023949163	-22000	-19198	-11163	-19407
201710_at	MYBL2	v-myb myeloblastosis viral oncogene homolog (avian)-like 2	1.5	71758	0.023996283	19091	15755	21501	15411
213315_x_at	CXorf40A	chromosome X open reading frame 40A	1.3	71748	0.024024768	21875	13966	14476	21431
203611_at	TERF2	telomeric repeat binding factor 2	-1.3	-71730	0.024152228	-21603	-19360	-20619	-10148
202149_at	NEDD9	neural precursor cell expressed, developmentally down-regulated 9	1.6	71724	0.024163064	19350	14195	21801	16378
212039_x_at	RPL3	ribosomal protein L3	-1.2	-71724	0.024163064	-21868	-20561	-7865	-21430
213601_at	SLIT1	slit homolog 1 (Drosophila)	-1.8	-71715	0.024163064	-17504	-15846	-19953	-18412
211937_at	EIF4B	eukaryotic translation initiation factor 4B	-1.3	-71701	0.024165126	-15151	-21824	-12873	-21853
203148_s_at	TRIM14	tripartite motif-containing 14	1.5	71700	0.024165126	19648	14582	17295	20175
209525_at	HDGFRP3	Hepatoma-derived growth factor, related protein 3	-1.2	-71698	0.024165126	-21076	-12866	-16533	-21223
204928_s_at	SLC10A3	solute carrier family 10 (sodium/bile acid cotransporter family), member 3	1.5	71697	0.024165126	17933	11962	21913	19889
209040_s_at	PSMB8	proteasome (prosome, macropain) subunit, beta type, 8 (large multifunctional peptidase 7)	1.7	71692	0.02419335	17397	14140	18386	21769
209408_at	KIF2C	kinesin family member 2C	1.4	71685	0.024203077	21084	13722	20797	16082
202868_s_at	POP4	processing of precursor 4, ribonuclease P/MRP subunit (S. cerevisiae)	1.3	71674	0.024228642	21692	13572	15522	20888
215571_at	---	CDNA FLJ11433 fis, clone HEMBA1001121	-1.5	-71674	0.024228642	-18481	-14661	-19871	-18661
208883_at	UBR5	ubiquitin protein ligase E3 component n-recognin 5	-1.2	-71653	0.024361179	-19902	-15629	-17273	-18849
204641_at	NEK2	NIMA (never in mitosis gene a)-related kinase 2	1.6	71642	0.024368098	20431	16341	20564	14306
205629_s_at	CRH	corticotropin releasing hormone	-1.2	-71642	0.024368098	-18129	-18493	-16239	-18781
219011_at	PLEKHA4	pleckstrin homology domain containing, family A (phosphoinositide binding specific) member 4	1.7	71638	0.024383814	10864	20042	20835	19897
218261_at	AP1M2	adaptor-related protein complex 1, mu 2 subunit	-1.2	-71628	0.024393382	-18579	-21479	-14136	-17434
204471_at	GAP43	growth associated protein 43	1.8	71626	0.024396816	14846	18112	20128	18540
221546_at	PRPF18	PRP18 pre-mRNA processing factor 18 homolog (S. cerevisiae)	-1.2	-71606	0.024513761	-12076	-21020	-16948	-21562
219415_at	TTYH1	tweety homolog 1 (Drosophila)	-2	-71603	0.024513761	-16542	-19318	-19650	-16093
209642_at	BUB1	BUB1 budding uninhibited by benzimidazoles 1 homolog (yeast)	1.5	71593	0.024541565	20565	15711	17026	18291
203425_s_at	IGFBP5	insulin-like growth factor binding protein 5	1.6	71585	0.02458486	15142	19220	21010	16213
218145_at	TRIB3	tribbles homolog 3 (Drosophila)	1.4	71584	0.02458486	20236	18532	19524	13292
201155_s_at	MFN2	mitofusin 2	-1.2	-71572	0.024600366	-17147	-15994	-20318	-18113
218711_s_at	SDPR	serum deprivation response (phosphatidylserine binding protein)	-1.3	-71562	0.024649604	-18629	-16930	-14796	-21207
213790_at	---	CDNA FLJ31066 fis, clone HSYRA2001153	1.6	71559	0.024649604	19474	15585	21797	14703
209536_s_at	EHD4	EH-domain containing 4	1.4	71551	0.024695493	18479	12423	20681	19968
203928_x_at	MAPT	microtubule-associated protein tau	-1.6	-71524	0.024799514	-18704	-18957	-12735	-21128
210976_s_at	PFKM	phosphofructokinase, muscle	-1.3	-71522	0.024799514	-18549	-19461	-19230	-14282
213834_at	IQSEC3	IQ motif and Sec7 domain 3	-1.4	-71521	0.024799514	-17594	-19885	-17897	-16145
213960_at	---	CDNA FLJ37610 fis, clone BRCOC2011398	-1.6	-71520	0.024799514	-17221	-19435	-16663	-18201
205895_s_at	NOLC1	nucleolar and coiled-body phosphoprotein 1	-1.2	-71499	0.024872727	-17816	-19600	-16979	-17104
202866_at	DNAJB12	DnaJ (Hsp40) homolog, subfamily B, member 12	-1.1	-71498	0.024872727	-17007	-19890	-13898	-20703
209035_at	MDK	midkine (neurite growth-promoting factor 2)	1.8	71497	0.024872727	21932	12449	19541	17575
204287_at	SYNGR1	synaptogyrin 1	-1.4	-71493	0.024872727	-16826	-21809	-19289	-13569
208948_s_at	STAU1	staufen, RNA binding protein, homolog 1 (Drosophila)	1.2	71475	0.024972777	12675	19671	20919	18210
209867_s_at	LPHN3	latrophilin 3	-1.6	-71473	0.024972777	-16109	-18248	-20169	-16947
217377_x_at	NTRK3	neurotrophic tyrosine kinase, receptor, type 3	-1.2	-71473	0.024972777	-20176	-18048	-12521	-20728
205839_s_at	BZRAP1	benzodiazapine receptor (peripheral) associated protein 1	-1.4	-71442	0.025139057	-18626	-14547	-20066	-18203
208736_at	ARPC3	actin related protein 2/3 complex, subunit 3, 21kDa	1.3	71418	0.025292698	14892	18188	18055	20283
217651_at	---	Transcribed locus	-1.3	-71417	0.025292698	-18801	-9976	-21216	-21424
219077_s_at	WWOX	WW domain containing oxidoreductase	-1.3	-71413	0.025292698	-20665	-16029	-21172	-13547
201326_at	CCT6A	chaperonin containing TCP1, subunit 6A (zeta 1)	1.3	71400	0.025337756	17229	20639	19749	13783
221908_at	TMEM118	transmembrane protein 118	-1.4	-71394	0.025346594	-20116	-16406	-20334	-14538
209325_s_at	RGS16	regulator of G-protein signaling 16	1.4	71389	0.025361446	19187	15315	19379	17508
214808_at	---	CDNA FLJ12304 fis, clone MAMMA1001878	1.4	71382	0.025384615	13070	19991	21022	17299
212346_s_at	MXD4	MAX dimerization protein 4	-1.2	-71380	0.025384615	-21937	-18682	-16679	-14082
205575_at	C1QL1	complement component 1, q subcomponent-like 1	-1.9	-71379	0.025384615	-21194	-18918	-13688	-17579
216864_at	---	---	-1.2	-71374	0.025384615	-16748	-18086	-16566	-19974
213139_at	SNAI2	snail homolog 2 (Drosophila)	1.8	71371	0.025393393	18847	17777	21629	13118
220839_at	METTL5	methyltransferase like 5	-1.1	-71366	0.025420168	-18905	-18304	-13459	-20698
205109_s_at	ARHGEF4	Rho guanine nucleotide exchange factor (GEF) 4	-1.5	-71360	0.025476905	-19232	-17588	-18812	-15728
208511_at	PTTG3	pituitary tumor-transforming 3	1.3	71357	0.025485612	20761	18564	18151	13881
201154_x_at	RPL4	ribosomal protein L4	-1.3	-71332	0.025598802	-20525	-19232	-10562	-21013
201563_at	SORD	sorbitol dehydrogenase	-1.4	-71332	0.025598802	-20506	-15854	-21315	-13657
206285_at	NPHP1	nephronophthisis 1 (juvenile)	-1.1	-71319	0.025709156	-18562	-17698	-14813	-20246
209358_at	TAF11	TAF11 RNA polymerase II, TATA box binding protein (TBP)-associated factor, 28kDa	1.2	71309	0.025725373	17347	20972	18700	14290
209900_s_at	SLC16A1	solute carrier family 16, member 1 (monocarboxylic acid transporter 1)	1.5	71306	0.025725373	13900	21934	18980	16492
213355_at	ST3GAL6	ST3 beta-galactoside alpha-2,3-sialyltransferase 6	-1.4	-71301	0.025725373	-20053	-12830	-21547	-16871
221696_s_at	STYK1	serine/threonine/tyrosine kinase 1	-1.1	-71299	0.025725373	-19972	-22109	-9467	-19751
202706_s_at	UMPS	uridine monophosphate synthetase (orotate phosphoribosyl transferase and orotidine-5'-decarboxylase)	1.3	71285	0.025780691	21514	20267	14558	14946
208667_s_at	ST13	suppression of tumorigenicity 13 (colon carcinoma) (Hsp70 interacting protein)	-1.3	-71284	0.025780691	-20703	-12493	-21333	-16755
218189_s_at	NANS	N-acetylneuraminic acid synthase (sialic acid synthase)	1.3	71281	0.025780691	10750	20367	19939	20225
213749_at	MASP1	mannan-binding lectin serine peptidase 1 (C4/C2 activating component of Ra-reactive factor)	-1.6	-71264	0.025890411	-21034	-15314	-21028	-13888
208905_at	CYCS	cytochrome c, somatic	1.4	71249	0.025964286	21237	21058	11560	17394
210006_at	ABHD14A	abhydrolase domain containing 14A	-1.3	-71217	0.026180845	-19108	-19647	-20481	-11981
212593_s_at	PDCD4	programmed cell death 4 (neoplastic transformation inhibitor)	-1.4	-71211	0.026195006	-21982	-9835	-21423	-17971
221875_x_at	HLA-F	major histocompatibility complex, class I, F	1.5	71204	0.026226976	17177	11919	20215	21893
203526_s_at	APC	adenomatous polyposis coli	-1.4	-71195	0.026264846	-16939	-15219	-21833	-17204
207803_s_at	CSN3	casein kappa	-1.2	-71189	0.02626556	-15684	-21781	-12134	-21590
207828_s_at	CENPF	centromere protein F, 350/400ka (mitosin)	1.7	71189	0.02626556	20625	14043	17021	19500
211480_s_at	SLCO1A2	solute carrier organic anion transporter family, member 1A2	-1.5	-71189	0.02626556	-21367	-19693	-20497	-9632
200044_at	SFRS9	splicing factor, arginine/serine-rich 9	1.2	71188	0.026273697	16827	20442	17327	16592
206811_at	ADCY8	adenylate cyclase 8 (brain)	-1.6	-71173	0.026315789	-20010	-15104	-16244	-19815
209283_at	CRYAB	crystallin, alpha B	-1.7	-71171	0.026315789	-21961	-19897	-15058	-14255
220879_at	---	---	-1.2	-71170	0.026315789	-18681	-20656	-10274	-21559
202157_s_at	CUGBP2	CUG triplet repeat, RNA binding protein 2	-1.3	-71152	0.026444182	-19519	-17826	-16989	-16818
203459_s_at	VPS16	vacuolar protein sorting 16 homolog (S. cerevisiae)	1.2	71152	0.026444182	13903	17715	21204	18330
201170_s_at	BHLHB2	basic helix-loop-helix domain containing, class B, 2	1.8	71146	0.026448378	21434	17407	10990	21315
215235_at	SPTAN1	spectrin, alpha, non-erythrocytic 1 (alpha-fodrin)	-1.3	-71144	0.026448378	-17716	-16083	-21453	-15892
204766_s_at	NUDT1	nudix (nucleoside diphosphate linked moiety X)-type motif 1	1.4	71137	0.026484742	19200	13821	19099	19017
214085_x_at	GLIPR1	GLI pathogenesis-related 1 (glioma)	1.7	71125	0.026484742	18624	13558	21907	17036
206688_s_at	CPSF4	cleavage and polyadenylation specific factor 4, 30kDa	1.2	71124	0.026484742	18451	14640	21533	16500
212253_x_at	DST	dystonin	-1.4	-71123	0.026484742	-18791	-12428	-21215	-18689
219042_at	LZTS1	leucine zipper, putative tumor suppressor 1	1.5	71123	0.026484742	17542	14449	21309	17823
213640_s_at	LOX	lysyl oxidase	1.5	71122	0.026484742	16488	20141	21329	13164
202018_s_at	LOC728320 /// LTF	lactotransferrin /// similar to lactotransferrin	3.6	71118	0.026484742	19642	18796	16736	15944
206930_at	GLYAT	glycine-N-acyltransferase	-1.1	-71112	0.026484742	-17403	-20833	-10957	-21919
216145_at	---	Velo-cardio-facial syndrome 22q11 region mRNA sequence	-1.2	-71110	0.026484742	-20131	-21178	-12097	-17704
219049_at	ChGn	chondroitin beta1,4 N-acetylgalactosaminyltransferase	-1.6	-71100	0.026533724	-18181	-20299	-21788	-10832
209292_at	ID4	Inhibitor of DNA binding 4, dominant negative helix-loop-helix protein	-2	-71094	0.026553341	-20794	-13451	-17615	-19234
217716_s_at	SEC61A1	Sec61 alpha 1 subunit (S. cerevisiae)	1.3	71088	0.026567077	21730	10516	20560	18282
200922_at	KDELR1	KDEL (Lys-Asp-Glu-Leu) endoplasmic reticulum protein retention receptor 1	1.4	71084	0.026571094	20107	11973	20826	18178
211426_x_at	GNAQ	guanine nucleotide binding protein (G protein), q polypeptide	-1.2	-71083	0.026571094	-12058	-21285	-21307	-16433
218115_at	ASF1B	ASF1 anti-silencing function 1 homolog B (S. cerevisiae)	1.3	71079	0.026573263	21156	12686	19839	17398
205091_x_at	RECQL	RecQ protein-like (DNA helicase Q1-like)	1.3	71074	0.026573263	19784	20569	20398	10323
210288_at	KLRG1	killer cell lectin-like receptor subfamily G, member 1	-1.2	-71074	0.026573263	-20358	-21270	-8680	-20766
215971_at	---	CDNA FLJ12058 fis, clone HEMBB1002092	-1.2	-71074	0.026573263	-15663	-22069	-12849	-20493
212566_at	MAP4	microtubule-associated protein 4	-1.3	-71071	0.026586931	-19327	-16652	-19048	-16044
203336_s_at	ITGB1BP1	integrin beta 1 binding protein 1	1.3	71068	0.026606414	21711	12629	16706	20022
218234_at	ING4	inhibitor of growth family, member 4	-1.2	-71061	0.026631702	-21544	-16292	-15766	-17459
205548_s_at	BTG3	BTG family, member 3	1.5	71051	0.02668608	19418	20378	14085	17170
206694_at	PNLIPRP1	pancreatic lipase-related protein 1	-1.2	-71042	0.026734575	-19138	-21162	-14469	-16273
48659_at	RP5-1077B9.4	invasion inhibitory protein 45	-1.2	-71031	0.026738372	-20935	-20088	-17035	-12973
218305_at	IPO4	importin 4	1.2	71030	0.026738372	18018	19133	21033	12846
209357_at	CITED2	Cbp/p300-interacting transactivator, with Glu/Asp-rich carboxy-terminal domain, 2	1.5	71027	0.026751888	14708	17997	19667	18655
204808_s_at	TMEM5	transmembrane protein 5	1.2	71018	0.026755659	18711	20588	17392	14327
210381_s_at	CCKBR	cholecystokinin B receptor	-1.3	-71017	0.026755659	-18790	-19842	-16231	-16154
205394_at	CHEK1	CHK1 checkpoint homolog (S. pombe)	1.3	71005	0.026780742	20663	15412	20054	14876
210759_s_at	PSMA1	proteasome (prosome, macropain) subunit, alpha type, 1	1.2	70997	0.026869565	22062	14051	18491	16393
202090_s_at	TMEM54 /// UQCR	ubiquinol-cytochrome c reductase, 6.4kDa subunit /// transmembrane protein 54	1.3	70990	0.026896352	19850	15118	17919	18103
208611_s_at	SPTAN1	spectrin, alpha, non-erythrocytic 1 (alpha-fodrin)	-1.4	-70988	0.026896352	-15930	-18179	-21211	-15668
220658_s_at	ARNTL2	aryl hydrocarbon receptor nuclear translocator-like 2	1.3	70985	0.026898148	16103	16036	21424	17422
217719_at	EIF3EIP	eukaryotic translation initiation factor 3, subunit E interacting protein	-1.3	-70981	0.026928861	-21175	-11412	-19900	-18494
217197_x_at	CG018	hypothetical gene CG018	-1.2	-70970	0.026991917	-17909	-21839	-11515	-19707
204949_at	ICAM3	intercellular adhesion molecule 3	1.3	70968	0.026991917	19739	18447	18634	14148
210056_at	RND1	Rho family GTPase 1	-1.3	-70966	0.026991917	-21556	-20268	-20781	-8361
200820_at	PSMD8	proteasome (prosome, macropain) 26S subunit, non-ATPase, 8	1.4	70961	0.026999423	21587	8297	19404	21673
213137_s_at	PTPN2	protein tyrosine phosphatase, non-receptor type 2	1.3	70949	0.027035755	18897	17109	16721	18222
205081_at	CRIP1	cysteine-rich protein 1 (intestinal)	1.8	70943	0.027056452	17385	15466	21004	17088
221245_s_at	FZD5	frizzled homolog 5 (Drosophila)	1.5	70943	0.027056452	13153	18668	21625	17497
204033_at	TRIP13	thyroid hormone receptor interactor 13	1.4	70936	0.0270771	21762	12672	20769	15733
217772_s_at	MTCH2	mitochondrial carrier homolog 2 (C. elegans)	1.2	70935	0.0270771	21906	16904	18998	13127
219671_at	HPCAL4	hippocalcin like 4	-1.8	-70922	0.027211041	-16969	-19177	-20790	-13986
212267_at	WAPAL	wings apart-like homolog (Drosophila)	-1.3	-70909	0.027306146	-16419	-16390	-18230	-19870
212012_at	PXDN	peroxidasin homolog (Drosophila)	1.6	70906	0.027306146	21445	17304	19840	12317
219862_s_at	NARF	nuclear prelamin A recognition factor	1.3	70893	0.027376579	19876	12801	19735	18481
204957_at	ORC5L	origin recognition complex, subunit 5-like (yeast)	1.3	70890	0.027401033	20704	20022	16097	14067
209310_s_at	CASP4	caspase 4, apoptosis-related cysteine peptidase	1.3	70882	0.027449971	12775	18927	19270	19910
211963_s_at	ARPC5	actin related protein 2/3 complex, subunit 5, 16kDa	1.3	70879	0.027449971	20673	16053	18226	15927
205245_at	PARD6A	par-6 partitioning defective 6 homolog alpha (C. elegans)	-1.2	-70875	0.027449971	-18753	-16790	-17975	-17357
212261_at	TNRC15	trinucleotide repeat containing 15	-1.2	-70874	0.027449971	-19192	-15545	-17209	-18928
203727_at	SKIV2L	superkiller viralicidic activity 2-like (S. cerevisiae)	1.2	70869	0.027449971	16563	17812	18532	17962
217280_x_at	GABRA5 /// LOC727729	gamma-aminobutyric acid (GABA) A receptor, alpha 5 /// similar to gamma-aminobutyric acid (GABA) A receptor, alpha 5	-1.2	-70866	0.027449971	-19110	-22029	-9062	-20665
202218_s_at	FADS2	fatty acid desaturase 2	-1.5	-70859	0.02748	-20213	-12666	-21963	-16017
209621_s_at	PDLIM3	PDZ and LIM domain 3	1.6	70848	0.027561393	17945	14591	18661	19651
212605_s_at	---	AF034176 Human mRNA (Tripodis and Ragoussis) Homo sapiens cDNA clone ntcon5 contig	-1.5	-70843	0.027579909	-20156	-12712	-21761	-16214
212765_at	CAMSAP1L1	calmodulin regulated spectrin-associated protein 1-like 1	-1.3	-70826	0.027678266	-19092	-12921	-20680	-18133
211792_s_at	CDKN2C	cyclin-dependent kinase inhibitor 2C (p18, inhibits CDK4)	1.5	70817	0.027736602	15868	21018	20220	13711
212328_at	LIMCH1	LIM and calponin homology domains 1	-1.6	-70811	0.027766382	-21426	-9858	-21800	-17727
201317_s_at	PSMA2	proteasome (prosome, macropain) subunit, alpha type, 2	1.4	70805	0.027790433	20897	18222	12007	19679
222131_x_at	RHOT2	ras homolog gene family, member T2	1.2	70781	0.027956744	17207	16861	16530	20183
210559_s_at	CDC2	cell division cycle 2, G1 to S and G2 to M	1.7	70773	0.027992036	19772	16836	16842	17323
218595_s_at	HEATR1	HEAT repeat containing 1	1.2	70759	0.028072769	21024	16816	20047	12872
204513_s_at	ELMO1	engulfment and cell motility 1	-1.7	-70757	0.028090909	-18590	-20812	-21846	-9509
216481_at	GRIP2	glutamate receptor interacting protein 2	-1.2	-70751	0.028131743	-21749	-21926	-6706	-20370
38703_at	DNPEP	aspartyl aminopeptidase	1.1	70731	0.02823496	19508	13765	18679	18779
209193_at	PIM1	pim-1 oncogene	1.3	70723	0.028235961	17997	15553	19691	17482
202006_at	PTPN12	protein tyrosine phosphatase, non-receptor type 12	1.4	70719	0.02823796	21882	16220	17247	15370
211926_s_at	MYH9	myosin, heavy chain 9, non-muscle	1.4	70719	0.02823796	15206	12675	21506	21332
217933_s_at	LAP3	leucine aminopeptidase 3	1.5	70715	0.028255946	13918	15428	20190	21179
205379_at	CBR3	carbonyl reductase 3	1.3	70703	0.028307866	16964	17203	17180	19356
209488_s_at	RBPMS	RNA binding protein with multiple splicing	1.6	70699	0.028328628	19259	14857	17936	18647
213900_at	C9orf61	chromosome 9 open reading frame 61	-1.5	-70698	0.028328628	-21302	-16000	-21387	-12009
117_at	HSPA6	heat shock 70kDa protein 6 (HSP70B')	1.4	70695	0.028328628	13632	18638	20873	17552
201951_at	ALCAM	activated leukocyte cell adhesion molecule	-1.6	-70694	0.028328628	-20797	-11851	-20787	-17259
200898_s_at	MGEA5	meningioma expressed antigen 5 (hyaluronidase)	-1.3	-70692	0.028329571	-14254	-18806	-17565	-20067
212961_x_at	CXorf40B	chromosome X open reading frame 40B	1.2	70668	0.028398195	21503	13120	16044	20001
208642_s_at	XRCC5	X-ray repair complementing defective repair in Chinese hamster cells 5 (double-strand-break rejoining; Ku autoantigen, 80kDa)	1.2	70662	0.028461105	21343	20227	17907	11185
207547_s_at	FAM107A	family with sequence similarity 107, member A	-1.9	-70648	0.028523944	-19872	-17234	-21261	-12281
206855_s_at	HYAL2	hyaluronoglucosaminidase 2	1.3	70639	0.028586712	21591	19653	16322	13073
203396_at	PSMA4	proteasome (prosome, macropain) subunit, alpha type, 4	1.3	70629	0.028621272	19461	17308	19360	14500
212076_at	MLL	myeloid/lymphoid or mixed-lineage leukemia (trithorax homolog, Drosophila)	-1.4	-70609	0.028679033	-17261	-19878	-11395	-22075
201128_s_at	ACLY	ATP citrate lyase	1.3	70607	0.028679033	19062	18129	20270	13146
212327_at	LIMCH1	LIM and calponin homology domains 1	-1.6	-70601	0.028702247	-21457	-13150	-22131	-13863
210560_at	GBX2	gastrulation brain homeobox 2	-1.4	-70577	0.028877666	-11860	-21444	-20977	-16296
205149_s_at	CLCN4	chloride channel 4	-1.4	-70575	0.028877666	-20313	-18870	-19477	-11915
201893_x_at	DCN	decorin	1.7	70561	0.028946779	21575	14608	19819	14559
208352_x_at	ANK1	ankyrin 1, erythrocytic	-1.3	-70560	0.028946779	-17821	-19428	-15672	-17639
215111_s_at	TSC22D1	TSC22 domain family, member 1	-1.3	-70560	0.028946779	-17322	-13315	-19853	-20070
213134_x_at	BTG3	BTG family, member 3	1.5	70546	0.029042553	18192	20281	13424	18649
209550_at	NDN	necdin homolog (mouse)	-1.8	-70533	0.029082261	-19332	-18630	-16920	-15651
200893_at	SFRS10	splicing factor, arginine/serine-rich 10 (transformer 2 homolog, Drosophila)	1.2	70511	0.029200671	20723	18328	14831	16629
1053_at	RFC2	replication factor C (activator 1) 2, 40kDa	1.3	70507	0.029200671	20404	17562	15871	16670
217730_at	TMBIM1	transmembrane BAX inhibitor motif containing 1	1.4	70495	0.02926257	19613	11499	20173	19210
208664_s_at	TTC3	tetratricopeptide repeat domain 3	-1.3	-70490	0.029268565	-16155	-19008	-17339	-17988
213351_s_at	TMCC1	transmembrane and coiled-coil domain family 1	-1.4	-70483	0.029286113	-20657	-15072	-21138	-13616
222286_at	SNAPC3	small nuclear RNA activating complex, polypeptide 3, 50kDa	-1.2	-70482	0.029286113	-16652	-18817	-13491	-21522
213269_at	ZNF248	zinc finger protein 248	-1.3	-70479	0.029309192	-21852	-14088	-17898	-16641
221582_at	HIST3H2A	histone cluster 3, H2a	-1.3	-70477	0.029309192	-18609	-11576	-19905	-20387
209267_s_at	SLC39A8	solute carrier family 39 (zinc transporter), member 8	1.6	70473	0.029315145	19473	19698	18506	12796
204976_s_at	AMMECR1	Alport syndrome, mental retardation, midface hypoplasia and elliptocytosis chromosomal region, gene 1	1.2	70471	0.029315526	19549	17566	19535	13821
214058_at	MYCL1	v-myc myelocytomatosis viral oncogene homolog 1, lung carcinoma derived (avian)	-1.4	-70459	0.029355913	-12754	-22055	-15143	-20507
203036_s_at	MTSS1	metastasis suppressor 1	-1.3	-70458	0.029355913	-18995	-21607	-17604	-12252
211227_s_at	LOC730420 /// PCDH11Y	protocadherin 11 Y-linked /// hypothetical protein LOC730420	-1.1	-70455	0.029355913	-16525	-17706	-17351	-18873
214751_at	ZNF468	zinc finger protein 468	1.2	70453	0.029355913	16808	21061	17163	15421
215358_x_at	ZNF37B	zinc finger protein 37B	-1.2	-70442	0.029395117	-18895	-14965	-15221	-21361
218338_at	LOC653441 /// PHC1	polyhomeotic homolog 1 (Drosophila) /// similar to polyhomeotic 1-like	-1.3	-70432	0.029462008	-16644	-16172	-17745	-19871
218224_at	PNMA1	paraneoplastic antigen MA1	-1.3	-70422	0.029523282	-19311	-17346	-18628	-15137
204485_s_at	TOM1L1	target of myb1 (chicken)-like 1	1.5	70417	0.029540166	17103	19406	17422	16486
222050_at	FXR2	Fragile X mental retardation, autosomal homolog 2	-1.2	-70407	0.029606866	-19354	-20935	-8480	-21638
218789_s_at	C11orf71	chromosome 11 open reading frame 71	-1.3	-70402	0.029618152	-17338	-13653	-20242	-19169
218556_at	ORMDL2	ORM1-like 2 (S. cerevisiae)	1.3	70395	0.029634956	17930	11697	18995	21773
200853_at	H2AFZ	H2A histone family, member Z	1.4	70384	0.029668325	22061	14126	20545	13652
212646_at	RFTN1	raftlin, lipid raft linker 1	1.6	70376	0.029701822	18553	13400	21777	16646
217669_s_at	AKAP6	A kinase (PRKA) anchor protein 6	-1.2	-70376	0.029701822	-20541	-22135	-10652	-17048
209249_s_at	GHITM	growth hormone inducible transmembrane protein	-1.3	-70371	0.029751656	-14530	-18572	-19899	-17370
209545_s_at	RIPK2	receptor-interacting serine-threonine kinase 2	-1.3	-70362	0.029790403	-22086	-20598	-20028	-7650
203007_x_at	LYPLA1	lysophospholipase I	1.4	70353	0.029829201	20040	18291	17922	14100
222212_s_at	LASS2	LAG1 homolog, ceramide synthase 2	1.2	70352	0.029829201	17384	17311	14594	21063
211464_x_at	CASP6	caspase 6, apoptosis-related cysteine peptidase	1.2	70347	0.029851322	15695	18253	21105	15294
215522_at	SORCS3	sortilin-related VPS10 domain containing receptor 3	-1.5	-70340	0.029851403	-18568	-13705	-17270	-20797
220999_s_at	CYFIP2	cytoplasmic FMR1 interacting protein 2	-1.4	-70331	0.029889989	-16097	-16895	-21319	-16020
221702_s_at	TM2D3	TM2 domain containing 3	-1.2	-70301	0.030032985	-20017	-14744	-19539	-16001
213106_at	ATP8A1	ATPase, aminophospholipid transporter (APLT), class I, type 8A, member 1	-1.7	-70294	0.030071429	-19541	-18194	-21006	-11553
202121_s_at	CHMP2A	chromatin modifying protein 2A	1.3	70293	0.030082372	20034	18566	14849	16844
218163_at	MCTS1	malignant T cell amplified sequence 1	1.3	70262	0.03025247	20729	14037	20049	15447
201116_s_at	CPE	carboxypeptidase E	-1.6	-70247	0.030316767	-12053	-19068	-21063	-18063
212976_at	---	---	-1.4	-70247	0.030316767	-15400	-16023	-20357	-18467
211484_s_at	DSCAM	Down syndrome cell adhesion molecule	-1.3	-70244	0.030316767	-14349	-16111	-17920	-21864
215918_s_at	SPTBN1	spectrin, beta, non-erythrocytic 1	-1.3	-70236	0.030316767	-16495	-20158	-17867	-15716
217150_s_at	NF2	neurofibromin 2 (merlin)	-1.2	-70232	0.030316767	-13782	-20783	-15151	-20516
210246_s_at	ABCC8	ATP-binding cassette, sub-family C (CFTR/MRP), member 8	-1.5	-70231	0.030316767	-17540	-20324	-14941	-17426
216330_s_at	POU6F1	POU class 6 homeobox 1	-1.2	-70231	0.030316767	-17679	-20094	-15903	-16555
217756_x_at	SERF2	small EDRK-rich factor 2	1.2	70228	0.030316767	15784	13889	21720	18835
221528_s_at	ELMO2	engulfment and cell motility 2	-1.2	-70225	0.030316767	-13965	-20677	-16906	-18677
210149_s_at	ATP5H	ATP synthase, H+ transporting, mitochondrial F0 complex, subunit d	1.2	70205	0.030431223	21570	10810	17016	20809
201778_s_at	KIAA0494	KIAA0494	-1.2	-70195	0.030441658	-19693	-18037	-22005	-10460
216502_at	ISG20L2	interferon stimulated exonuclease gene 20kDa-like 2	-1.2	-70193	0.030441658	-17586	-21742	-8733	-22132
215046_at	FLJ23861	hypothetical protein FLJ23861	-1.2	-70186	0.030485014	-20414	-16828	-13426	-19518
214322_at	CAMK2G	calcium/calmodulin-dependent protein kinase (CaM kinase) II gamma	-1.3	-70178	0.030506536	-18767	-17324	-19681	-14406
202550_s_at	VAPB	VAMP (vesicle-associated membrane protein)-associated protein B and C	1.2	70175	0.030522591	14440	17881	20960	16894
213513_x_at	ARPC2	actin related protein 2/3 complex, subunit 2, 34kDa	1.2	70160	0.030609358	19266	16501	14549	19844
221558_s_at	LEF1	lymphoid enhancer-binding factor 1	1.6	70156	0.030619902	21193	18301	16888	13774
74694_s_at	RABEP2	rabaptin, RAB GTPase binding effector protein 2	1.4	70149	0.030652174	20418	6739	21618	21374
218430_s_at	RFXDC2	regulatory factor X domain containing 2	-1.2	-70143	0.030668115	-18922	-15607	-14717	-20897
210222_s_at	RTN1	reticulon 1	-2.1	-70136	0.030705755	-21511	-21110	-18684	-8831
211207_s_at	ACSL6	acyl-CoA synthetase long-chain family member 6	-1.4	-70132	0.030737927	-16129	-12242	-21267	-20494
203151_at	MAP1A	microtubule-associated protein 1A	-1.6	-70108	0.030867209	-19907	-18627	-19246	-12328
201098_at	COPB2	coatomer protein complex, subunit beta 2 (beta prime)	1.2	70107	0.030867209	21224	19060	14139	15684
209291_at	ID4	inhibitor of DNA binding 4, dominant negative helix-loop-helix protein	-1.7	-70093	0.030910076	-21640	-13801	-16170	-18482
202466_at	POLS	polymerase (DNA directed) sigma	1.2	70084	0.030963725	14006	18130	20186	17762
221529_s_at	PLVAP	plasmalemma vesicle associated protein	1.5	70077	0.031001082	16182	15877	20733	17285
200777_s_at	BZW1 /// LOC151579	basic leucine zipper and W2 domains 1 /// similar to basic leucine zipper and W2 domains 1	1.3	70066	0.031058887	20842	21996	15361	11867
209805_at	PMS2 /// PMS2CL	PMS2 postmeiotic segregation increased 2 (S. cerevisiae) /// PMS2 C-terminal like pseudogene	1.2	70066	0.031058887	20643	16050	19572	13801
205155_s_at	SPTBN2	spectrin, beta, non-erythrocytic 2	-1.4	-70058	0.031058887	-18766	-18096	-17759	-15437
219527_at	MOSC2	MOCO sulphurase C-terminal domain containing 2	1.2	70055	0.031063715	21519	14204	19247	15085
202609_at	EPS8	epidermal growth factor receptor pathway substrate 8	1.4	70049	0.031084727	20125	16094	13425	20405
211813_x_at	DCN	decorin	1.7	70027	0.031174569	21611	15602	19223	13591
215822_x_at	MYT1	myelin transcription factor 1	-1.2	-70025	0.031174569	-21293	-18785	-16994	-12953
211058_x_at	TUBA1B	tubulin, alpha 1b	1.2	70024	0.031174569	20085	11884	18859	19196
213564_x_at	LDHB	lactate dehydrogenase B	-1.2	-70017	0.031195477	-21720	-15669	-11749	-20879
205866_at	FCN3	ficolin (collagen/fibrinogen domain containing) 3 (Hakata antigen)	1.2	70008	0.031215054	17321	20603	17322	14762
212461_at	AZIN1	antizyme inhibitor 1	-1.3	-70007	0.031215054	-18841	-11763	-22107	-17296
213427_at	RPP40	ribonuclease P/MRP 40kDa subunit	1.3	70004	0.031215054	21112	17412	21640	9840
209460_at	ABAT	4-aminobutyrate aminotransferase	-1.6	-69997	0.031257389	-17203	-16178	-20913	-15703
213693_s_at	MUC1	mucin 1, cell surface associated	1.5	69993	0.031277509	14814	18723	20812	15644
210192_at	ATP8A1	ATPase, aminophospholipid transporter (APLT), class I, type 8A, member 1	-1.3	-69991	0.031277509	-17209	-16519	-17974	-18289
204901_at	BTRC	beta-transducin repeat containing	-1.2	-69987	0.031282189	-16765	-22091	-16682	-14449
212762_s_at	TCF7L2	transcription factor 7-like 2 (T-cell specific, HMG-box)	-1.4	-69980	0.031302949	-20607	-9088	-19589	-20696
208961_s_at	KLF6	Kruppel-like factor 6	1.5	69976	0.031329046	20727	7701	20968	20580
201718_s_at	EPB41L2	erythrocyte membrane protein band 4.1-like 2	-1.5	-69971	0.031360471	-20578	-22175	-17305	-9913
203883_s_at	RAB11FIP2	RAB11 family interacting protein 2 (class I)	-1.3	-69951	0.031445396	-21804	-11809	-17496	-18842
216515_x_at	LOC643287 /// PTMA	prothymosin, alpha (gene sequence 28) /// similar to prothymosin, alpha (gene sequence 28)	1.3	69930	0.031583735	20707	22193	8571	18459
204293_at	SGSH	N-sulfoglucosamine sulfohydrolase (sulfamidase)	1.4	69911	0.031679144	19704	7870	21251	21086
210568_s_at	RECQL	RecQ protein-like (DNA helicase Q1-like)	1.2	69907	0.031704971	20166	19030	20529	10182
213281_at	JUN	Jun oncogene	1.3	69901	0.031725427	19414	12651	18301	19535
215297_at	LOC441204	hypothetical locus LOC441204	-1.5	-69892	0.031783235	-13149	-22089	-20586	-14068
203843_at	RPS6KA3	ribosomal protein S6 kinase, 90kDa, polypeptide 3	1.2	69886	0.031824973	21116	12169	16924	19677
209264_s_at	TSPAN4	tetraspanin 4	1.6	69880	0.03184435	21051	7055	22111	19663
200921_s_at	BTG1	B-cell translocation gene 1, anti-proliferative	1.3	69879	0.03184435	18978	19444	18031	13426
203887_s_at	THBD	thrombomodulin	1.5	69875	0.031875333	17837	16395	21767	13876
217754_at	DDX56	DEAD (Asp-Glu-Ala-Asp) box polypeptide 56	1.2	69868	0.031911608	21454	15458	13994	18962
204279_at	PSMB9	proteasome (prosome, macropain) subunit, beta type, 9 (large multifunctional peptidase 2)	1.6	69857	0.03194695	17847	11281	19107	21622
213353_at	ABCA5	ATP-binding cassette, sub-family A (ABC1), member 5	1.3	69856	0.03194695	19207	20636	13987	16026
215807_s_at	PLXNB1	plexin B1	-1.6	-69855	0.03194695	-13013	-19933	-22162	-14747
213005_s_at	ANKRD15	ankyrin repeat domain 15	-1.4	-69849	0.03194695	-15723	-18057	-21225	-14844
201798_s_at	FER1L3	fer-1-like 3, myoferlin (C. elegans)	1.8	69845	0.03194695	10868	17287	21352	20338
202705_at	CCNB2	cyclin B2	1.6	69845	0.03194695	20126	14121	19542	16056
208936_x_at	LGALS8	lectin, galactoside-binding, soluble, 8 (galectin 8)	1.3	69845	0.03194695	20479	10907	20482	17977
203167_at	TIMP2	TIMP metallopeptidase inhibitor 2	1.4	69837	0.032007415	17666	12873	18305	20993
206874_s_at	---	---	-1.4	-69833	0.032007415	-19131	-21343	-13803	-15556
204224_s_at	GCH1	GTP cyclohydrolase 1 (dopa-responsive dystonia)	1.4	69829	0.032007415	17705	16570	17498	18056
218626_at	EIF4ENIF1	eukaryotic translation initiation factor 4E nuclear import factor 1	-1.3	-69820	0.032023244	-16609	-20711	-16179	-16321
214874_at	PKP4	plakophilin 4	-1.5	-69816	0.032023244	-17464	-21242	-20691	-10419
215119_at	MYO16	myosin XVI	-1.5	-69816	0.032023244	-18784	-12521	-20089	-18422
219704_at	YBX2	Y box binding protein 2	-1.2	-69816	0.032023244	-15754	-21359	-11392	-21311
201891_s_at	B2M	beta-2-microglobulin	1.2	69815	0.032023244	12394	21225	14230	21966
218014_at	NUP85	nucleoporin 85kDa	1.3	69809	0.032074974	21333	11639	19743	17094
218272_at	FLJ20699	hypothetical protein FLJ20699	1.3	69804	0.03208971	16343	14937	18768	19756
203544_s_at	STAM	signal transducing adaptor molecule (SH3 domain and ITAM motif) 1	-1.3	-69800	0.03209805	-20402	-19067	-17245	-13086
218418_s_at	ANKRD25	ankyrin repeat domain 25	1.4	69800	0.03209805	17400	18320	20283	13797
201474_s_at	ITGA3	integrin, alpha 3 (antigen CD49C, alpha 3 subunit of VLA-3 receptor)	1.5	69796	0.032107482	20792	11490	21041	16473
202951_at	STK38	serine/threonine kinase 38	1.3	69789	0.032126316	19741	20839	15881	13328
209987_s_at	ASCL1	achaete-scute complex homolog 1 (Drosophila)	-2.1	-69786	0.032126316	-15769	-17094	-20410	-16513
210734_x_at	MAX	MYC associated factor X	-1.3	-69783	0.032135718	-21390	-22054	-9686	-16653
210440_s_at	CDC14A	CDC14 cell division cycle 14 homolog A (S. cerevisiae)	-1.1	-69776	0.032155626	-20293	-22066	-5586	-21831
209354_at	TNFRSF14	tumor necrosis factor receptor superfamily, member 14 (herpesvirus entry mediator)	1.2	69773	0.032170257	16760	17708	17652	17653
203864_s_at	ACTN2	actinin, alpha 2	-1.2	-69755	0.032270582	-14066	-20054	-16612	-19023
207757_at	ZFP2	zinc finger protein 2 homolog (mouse)	-1.1	-69755	0.032270582	-17252	-18485	-12803	-21215
220599_s_at	CARD14	caspase recruitment domain family, member 14	-1.2	-69752	0.032270582	-16635	-15274	-18309	-19534
201920_at	SLC20A1	solute carrier family 20 (phosphate transporter), member 1	1.5	69747	0.032270582	21579	8843	20351	18974
222072_at	---	---	-1.2	-69734	0.032363732	-20893	-10451	-19376	-19014
203523_at	LSP1	lymphocyte-specific protein 1	1.5	69727	0.032409639	17767	9994	21160	20806
217777_s_at	LOC732402 /// PTPLAD1	protein tyrosine phosphatase-like A domain containing 1 /// similar to butyrate-induced transcript 1	-1.4	-69721	0.03242551	-18850	-15005	-19765	-16101
200891_s_at	SSR1	signal sequence receptor, alpha (translocon-associated protein alpha)	1.3	69717	0.03242551	17544	22072	11326	18775
202369_s_at	TRAM2	translocation associated membrane protein 2	1.3	69717	0.03242551	19174	12739	21768	16036
219275_at	PDCD5	programmed cell death 5	1.3	69716	0.03242551	19699	20483	12949	16585
220742_s_at	NGLY1	N-glycanase 1	1.2	69713	0.032434692	20336	14015	17460	17902
201807_at	VPS26A	vacuolar protein sorting 26 homolog A (S. pombe)	-1.2	-69700	0.032522193	-19709	-15081	-18901	-16009
203358_s_at	EZH2	enhancer of zeste homolog 2 (Drosophila)	1.6	69692	0.032548202	18921	19102	13868	17801
212219_at	PSME4	proteasome (prosome, macropain) activator subunit 4	1.2	69688	0.032548202	21775	13191	16174	18548
202202_s_at	LAMA4	laminin, alpha 4	1.6	69687	0.032548202	19840	15729	19114	15004
209750_at	NR1D2	nuclear receptor subfamily 1, group D, member 2	-1.4	-69685	0.032548202	-20669	-13298	-16604	-19114
211784_s_at	SFRS1	splicing factor, arginine/serine-rich 1 (splicing factor 2, alternate splicing factor)	1.2	69665	0.032645833	20631	20140	17787	11107
215388_s_at	CFH /// CFHR1	complement factor H /// complement factor H-related 1	1.6	69661	0.032646906	19342	14541	18195	17583
208436_s_at	IRF7	interferon regulatory factor 7	1.5	69657	0.032646906	15105	11293	21762	21497
219201_s_at	TWSG1	twisted gastrulation homolog 1 (Drosophila)	1.4	69656	0.032646906	17778	20110	15380	16388
210625_s_at	AKAP1	A kinase (PRKA) anchor protein 1	-1.3	-69635	0.032754678	-11390	-20430	-16201	-21614
210455_at	C10orf28	chromosome 10 open reading frame 28	-1.2	-69628	0.032777778	-11891	-19032	-18155	-20550
215421_at	---	Clone 23636 mRNA sequence	-1.2	-69626	0.032777778	-15004	-21521	-12334	-20767
214543_x_at	QKI	quaking homolog, KH domain RNA binding (mouse)	-1.3	-69616	0.03278527	-16725	-21250	-10480	-21161
219494_at	RAD54B	RAD54 homolog B (S. cerevisiae)	1.3	69616	0.03278527	15654	19255	17783	16924
215128_at	---	CDNA FLJ11682 fis, clone HEMBA1004880	-1.2	-69611	0.03278901	-16716	-13614	-18212	-21069
210995_s_at	TRIM23	tripartite motif-containing 23	-1.3	-69601	0.032797927	-14320	-19375	-15253	-20653
46256_at	SPSB3	splA/ryanodine receptor domain and SOCS box containing 3	-1.2	-69595	0.032800207	-18713	-17278	-19362	-14242
211584_s_at	NPAT	nuclear protein, ataxia-telangiectasia locus	-1.2	-69593	0.032800207	-13586	-18853	-15031	-22123
213096_at	TMCC2	transmembrane and coiled-coil domain family 2	-1.3	-69589	0.032803932	-20667	-19629	-20480	-8813
211565_at	SH3GL3	SH3-domain GRB2-like 3	-1.3	-69587	0.032807653	-10288	-21553	-15664	-22082
220987_s_at	C11orf17 /// NUAK2	chromosome 11 open reading frame 17 /// NUAK family, SNF1-like kinase, 2	1.3	69576	0.032878553	21321	10946	21784	15525
213119_at	SLC36A1	solute carrier family 36 (proton/amino acid symporter), member 1	1.2	69561	0.032954545	17786	14616	19295	17864
221772_s_at	PPP2R2D	protein phosphatase 2, regulatory subunit B, delta isoform	-1.3	-69559	0.032960289	-12534	-21245	-17796	-17984
204119_s_at	ADK	adenosine kinase	-1.3	-69557	0.032960289	-18221	-11940	-19833	-19563
203086_at	KIF2A	Kinesin heavy chain member 2A	-1.2	-69553	0.032960289	-16423	-14041	-22089	-17000
209297_at	ITSN1	intersectin 1 (SH3 domain protein)	-1.2	-69548	0.032963918	-19842	-19589	-15669	-14448
200873_s_at	CCT8	chaperonin containing TCP1, subunit 8 (theta)	1.2	69541	0.032966014	18363	20201	16033	14944
59625_at	NOL3	nucleolar protein 3 (apoptosis repressor with CARD domain)	1.3	69538	0.032966014	19381	20452	16524	13181
215311_at	---	CDNA FLJ37610 fis, clone BRCOC2011398	-1.7	-69527	0.033041688	-17999	-19500	-13988	-18040
200839_s_at	CTSB	cathepsin B	1.5	69523	0.033045711	17838	9705	20405	21575
203968_s_at	CDC6	cell division cycle 6 homolog (S. cerevisiae)	1.3	69520	0.033045711	17248	15844	19594	16834
211144_x_at	TARP /// TRGC2 /// TRGV9	T cell receptor gamma constant 2 /// T cell receptor gamma variable 9 /// TCR gamma alternate reading frame protein	-1.2	-69520	0.033045711	-18156	-20142	-17338	-13884
204817_at	ESPL1	extra spindle pole bodies homolog 1 (S. cerevisiae)	1.4	69516	0.033045711	19582	14437	20425	15072
219449_s_at	TMEM70	transmembrane protein 70	1.3	69508	0.03306824	20966	10687	18290	19565
219036_at	CEP70	centrosomal protein 70kDa	-1.2	-69504	0.03306824	-20003	-8834	-21571	-19096
211888_x_at	CASP10	caspase 10, apoptosis-related cysteine peptidase	-1.2	-69498	0.033111225	-16249	-22121	-11158	-19970
218017_s_at	HGSNAT	heparan-alpha-glucosaminide N-acetyltransferase	1.2	69497	0.033111225	18333	14891	18482	17791
200945_s_at	SEC31A	SEC31 homolog A (S. cerevisiae)	1.2	69495	0.033114754	18358	17538	19387	14212
206870_at	PPARA	peroxisome proliferator-activated receptor alpha	-1.2	-69492	0.033143881	-18038	-22062	-7792	-21600
213745_at	ATRNL1	attractin-like 1	-1.6	-69478	0.033227783	-21195	-13662	-18176	-16445
202673_at	DPM1	dolichyl-phosphate mannosyltransferase polypeptide 1, catalytic subunit	1.3	69474	0.033227783	17634	17481	22086	12273
202734_at	TRIP10	thyroid hormone receptor interactor 10	1.3	69472	0.033227783	19150	13671	22080	14571
207040_s_at	ST13	suppression of tumorigenicity 13 (colon carcinoma) (Hsp70 interacting protein)	-1.2	-69472	0.033227783	-17921	-15145	-19981	-16425
204121_at	GADD45G	growth arrest and DNA-damage-inducible, gamma	-1.4	-69471	0.033227783	-18986	-15540	-20016	-14929
214119_s_at	FKBP1A	FK506 binding protein 1A, 12kDa	1.3	69466	0.033236345	20036	12674	21445	15311
218031_s_at	FOXN3	forkhead box N3	-1.3	-69444	0.033377551	-9106	-21404	-19044	-19890
205266_at	LIF	leukemia inhibitory factor (cholinergic differentiation factor)	1.7	69438	0.033386028	14577	17284	21607	15970
212378_at	GART	phosphoribosylglycinamide formyltransferase, phosphoribosylglycinamide synthetase, phosphoribosylaminoimidazole synthetase	1.3	69436	0.033394402	16215	18771	19459	14991
214906_x_at	CG018	hypothetical gene CG018	-1.2	-69431	0.033394402	-20118	-20885	-10631	-17797
214375_at	LOC729222 /// PPFIBP1	PTPRF interacting protein, binding protein 1 (liprin beta 1) /// similar to PTPRF interacting protein binding protein 1 isoform 1	1.4	69427	0.033394402	18652	14633	19679	16463
214882_s_at	SFRS2	splicing factor, arginine/serine-rich 2	1.2	69427	0.033394402	21769	19075	15224	13359
202877_s_at	CD93	CD93 molecule	1.5	69400	0.033576865	18245	11911	21636	17608
204962_s_at	CENPA	centromere protein A	1.5	69400	0.033576865	19435	15857	19604	14504
209735_at	ABCG2	ATP-binding cassette, sub-family G (WHITE), member 2	-1.5	-69393	0.033576865	-18967	-17274	-15789	-17363
204698_at	ISG20	interferon stimulated exonuclease gene 20kDa	1.5	69392	0.033576865	19368	8557	21009	20458
221144_at	---	---	-1.2	-69390	0.033576865	-15241	-19679	-15602	-18868
217640_x_at	C18orf24	chromosome 18 open reading frame 24	1.3	69389	0.033576865	18936	14515	20792	15146
211481_at	SLCO1A2	solute carrier organic anion transporter family, member 1A2	-1.2	-69379	0.033676471	-19347	-22107	-12363	-15562
212239_at	PIK3R1	phosphoinositide-3-kinase, regulatory subunit 1 (p85 alpha)	-1.4	-69359	0.033744939	-19516	-14375	-21052	-14416
213238_at	ATP10D	ATPase, class V, type 10D	1.3	69358	0.033744939	17193	16780	16905	18480
201286_at	SDC1	syndecan 1	1.5	69357	0.033744939	19487	11636	20432	17802
212063_at	CD44	CD44 molecule (Indian blood group)	1.7	69355	0.033744939	19017	14208	19522	16608
207235_s_at	GRM5	glutamate receptor, metabotropic 5	-1.2	-69349	0.033768336	-21549	-20091	-12762	-14947
219005_at	TMEM59L	transmembrane protein 59-like	-1.3	-69347	0.033776542	-21505	-19704	-17522	-10616
221870_at	EHD2	EH-domain containing 2	1.6	69333	0.033828283	15106	17544	21981	14702
53720_at	FLJ11286	hypothetical protein FLJ11286	1.3	69333	0.033828283	20705	7598	20225	20805
221830_at	RAP2A	RAP2A, member of RAS oncogene family	-1.5	-69330	0.033831398	-21459	-17238	-11049	-19584
204664_at	ALPP	alkaline phosphatase, placental (Regan isozyme)	-1.1	-69305	0.034051463	-18102	-15173	-15817	-20213
52837_at	LL22NC03-75B3.6	KIAA1644 protein	-1.3	-69285	0.034117944	-18831	-20230	-16983	-13241
212509_s_at	MXRA7	matrix-remodelling associated 7	1.4	69280	0.034117944	20221	9824	20689	18546
201576_s_at	GLB1	galactosidase, beta 1	1.3	69273	0.03413689	21696	11877	16809	18891
205161_s_at	PEX11A	peroxisomal biogenesis factor 11A	-1.3	-69273	0.03413689	-13085	-16819	-18471	-20898
210334_x_at	BIRC5	baculoviral IAP repeat-containing 5 (survivin)	1.4	69272	0.03413689	21547	10751	20414	16560
207985_at	---	---	-1.1	-69270	0.03415996	-19631	-21870	-8775	-18994
219413_at	ACBD4	acyl-Coenzyme A binding domain containing 4	-1.1	-69265	0.034177979	-20181	-20200	-15670	-13214
209521_s_at	AMOT	angiomotin	-1.2	-69244	0.034311558	-21820	-20147	-6155	-21122
206584_at	LY96	lymphocyte antigen 96	1.9	69230	0.03435743	11922	14927	21466	20915
217886_at	EPS15	epidermal growth factor receptor pathway substrate 15	-1.3	-69230	0.03435743	-19637	-15135	-20849	-13609
214456_x_at	SAA1	serum amyloid A1	2.3	69185	0.034613842	18727	18383	19874	12201
212472_at	MICAL2	microtubule associated monoxygenase, calponin and LIM domain containing 2	1.3	69183	0.034613842	21396	15172	20227	12388
205393_s_at	CHEK1	CHK1 checkpoint homolog (S. pombe)	1.3	69179	0.034616541	16025	17007	20211	15936
212758_s_at	ZEB1	zinc finger E-box binding homeobox 1	-1.7	-69177	0.034629259	-20340	-19768	-7137	-21932
209074_s_at	FAM107A	family with sequence similarity 107, member A	-1.8	-69170	0.03464965	-19330	-17790	-19079	-12971
219575_s_at	COG8 /// PDF	peptide deformylase (mitochondrial) /// component of oligomeric golgi complex 8	1.2	69170	0.03464965	18962	16905	16453	16850
222342_at	---	---	-1.1	-69162	0.034702351	-16701	-21527	-10670	-20264
[truncated: 20,216 more rows]
