# Supplementary material for: Meta-analysis of glioblastoma multiforme versus anaplastic astrocytoma identifies robust gene markers
Source: Mol Cancer. 2009 Sep 4;8:71. doi: 10.1186/1476-4598-8-71 (PMC2743637; doi:10.1186/1476-4598-8-71)
Supplement: Additional file 2 — Gene set table. This table contains analysis results for all 178 Biocarta pathways. The columns contain the number of genes in the pathway, the direction of change with respect to GBM vs. AA, the percentage of genes that are up in GBM relative to AA, the overall q-value, the q-values from the column and row permutations of SigPathway, and the rank sum. [file 1476-4598-8-71-S2.csv]

Biocarta pathway	Set size	Change	% up	Overall q-value	Column permutation q-value	Row permutation q-value	Rank sum
HIFPATHWAY	31	up	65	0	0.001	0.00367	702
PROTEASOMEPATHWAY	37	up	89	5.00E-04	0.004	0	690
MYOSINPATHWAY	25	down	28	0.00367	0.004	0.00977	-657
VITCBPATHWAY	28	up	61	0.0055	0.0592	0.00977	644
LYMPHOCYTEPATHWAY	27	up	81	0.00942	0.0592	0.00367	628
NOS1PATHWAY	53	down	25	0.00942	0.0592	0.0075	-623
P53HYPOXIAPATHWAY	36	up	72	0.00942	0.0592	0.0143	614
SALMONELLAPATHWAY	26	up	81	0.00942	0.0592	0.0178	613
ATMPATHWAY	36	up	72	0.00942	0.0592	0.0143	613
CASPASEPATHWAY	43	up	72	0.00942	0.0609	0.00977	612
PAR1PATHWAY	39	down	31	0.00942	0.0592	0.0174	-612
G2PATHWAY	43	up	70	0.00942	0.0592	0.00977	612
TSP1PATHWAY	21	up	86	0.00946	0.0592	0.0174	610
ACTINYPATHWAY	31	up	77	0.0109	0.0592	0.0178	605
NEUTROPHILPATHWAY	21	up	81	0.0152	0.0956	0.00977	591
ATRBRCAPATHWAY	40	up	85	0.0152	0.0956	0.00977	591
MONOCYTEPATHWAY	30	up	80	0.0155	0.0956	0.0094	588
FASPATHWAY	65	up	62	0.0177	0.0983	0.0214	581
PGC1APATHWAY	54	down	24	0.0184	0.0956	0.00977	-577
CELLCYCLEPATHWAY	37	up	73	0.0186	0.11	0.0174	574
VEGFPATHWAY	54	up	61	0.0186	0.0956	0.0278	572
CCR3PATHWAY	48	down	38	0.0243	0.0956	0.022	-561
HIVNEFPATHWAY	117	up	61	0.0283	0.144	0.00977	551
G1PATHWAY	43	up	70	0.0283	0.119	0.0214	550
RBPATHWAY	26	up	69	0.0283	0.145	0.021	549
D4GDIPATHWAY	26	up	73	0.0338	0.147	0.0272	539
CELL2CELLPATHWAY	27	up	59	0.0353	0.117	0.0413	534
CACAMPATHWAY	34	down	18	0.0353	0.148	0.0214	-533
CALCINEURINPATHWAY	48	down	33	0.0355	0.0592	0.0497	-530
NFKBPATHWAY	35	up	69	0.0355	0.154	0.021	529
NDKDYNAMINPATHWAY	47	down	26	0.0357	0.0956	0.0278	-525
IL2RBPATHWAY	75	up	63	0.0357	0.204	0.0385	524
CREBPATHWAY	65	down	43	0.0357	0.106	0.0278	-524
VIPPATHWAY	53	down	34	0.0396	0.0592	0.0536	-518
TNFR2PATHWAY	28	up	75	0.0413	0.181	0.0494	515
EDG1PATHWAY	59	down	37	0.0441	0.0592	0.051	-510
DEATHPATHWAY	70	up	67	0.0509	0.193	0.0174	501
CDC42RACPATHWAY	33	up	64	0.0514	0.151	0.0776	496
HDACPATHWAY	67	down	31	0.0514	0.0956	0.054	-495
MEF2DPATHWAY	53	down	36	0.0514	0.0956	0.0536	-494
HSP27PATHWAY	30	up	70	0.0514	0.194	0.109	494
BIOPEPTIDESPATHWAY	83	down	41	0.0514	0.151	0.0494	-493
ACHPATHWAY	26	down	23	0.0673	0.0592	0.104	-476
AKTPATHWAY	32	down	28	0.0693	0.0592	0.104	-473
CK1PATHWAY	32	down	38	0.0738	0.0956	0.0823	-468
LAIRPATHWAY	26	up	73	0.0851	0.276	0.0414	458
PS1PATHWAY	24	down	33	0.101	0.0592	0.135	-446
P53PATHWAY	35	up	57	0.112	0.358	0.0894	437
PELP1PATHWAY	20	down	25	0.118	0.0983	0.14	-432
P27PATHWAY	23	up	70	0.121	0.361	0.184	429
RELAPATHWAY	24	up	71	0.141	0.253	0.075	415
ARFPATHWAY	30	up	67	0.141	0.298	0.135	414
SPPAPATHWAY	39	down	41	0.149	0.151	0.142	-407
TNFR1PATHWAY	57	up	49	0.149	0.33	0.103	405
RABPATHWAY	29	down	38	0.149	0.144	0.184	-405
ALKPATHWAY	58	down	36	0.152	0.0956	0.14	-402
MITOCHONDRIAPATHWAY	32	up	59	0.152	0.253	0.0971	401
IL17PATHWAY	31	up	74	0.157	0.435	0.117	397
RHOPATHWAY	58	up	60	0.167	0.343	0.113	389
AGPCRPATHWAY	30	down	50	0.167	0.284	0.167	-389
LEPTINPATHWAY	20	down	35	0.173	0.145	0.197	-385
CFTRPATHWAY	34	down	44	0.189	0.203	0.181	-376
CD40PATHWAY	21	up	71	0.219	0.32	0.135	362
TCRPATHWAY	98	down	46	0.252	0.28	0.336	-348
IL1RPATHWAY	54	up	61	0.259	0.613	0.133	344
SKP2E2FPATHWAY	20	up	65	0.264	0.436	0.201	341
CDMACPATHWAY	27	down	41	0.266	0.252	0.303	-339
FMLPPATHWAY	71	down	44	0.276	0.284	0.248	-334
BLYMPHOCYTEPATHWAY	21	up	86	0.294	0.428	0.113	327
CTLA4PATHWAY	43	down	53	0.308	0.435	0.336	-321
CTLPATHWAY	23	up	74	0.329	0.535	0.191	313
AT1RPATHWAY	76	down	47	0.344	0.399	0.303	-307
GPCRPATHWAY	85	down	45	0.366	0.358	0.303	-299
STRESSPATHWAY	44	up	64	0.381	0.43	0.0896	293
DREAMPATHWAY	28	up	61	0.381	0.578	0.382	292
IL22BPPATHWAY	21	up	52	0.422	0.639	0.446	280
TGFBPATHWAY	30	down	37	0.446	0.32	0.413	-272
RARRXRPATHWAY	35	down	51	0.446	0.282	0.488	-271
INTEGRINPATHWAY	63	up	57	0.456	0.435	0.252	267
SPRYPATHWAY	28	up	64	0.47	0.613	0.402	262
IL7PATHWAY	33	down	45	0.481	0.325	0.511	-258
NGFPATHWAY	35	up	51	0.491	0.642	0.329	254
EPOPATHWAY	39	up	51	0.51	0.613	0.252	248
GCRPATHWAY	41	down	41	0.526	0.578	0.485	-243
BADPATHWAY	45	down	47	0.539	0.449	0.604	-238
TCYTOTOXICPATHWAY	29	up	72	0.539	0.705	0.449	237
CXCR4PATHWAY	43	down	42	0.559	0.358	0.504	-231
CERAMIDEPATHWAY	36	up	56	0.582	0.578	0.303	220
SRCRPTPPATHWAY	23	up	52	0.582	0.881	0.643	220
P35ALZHEIMERSPATHWAY	24	up	62	0.582	0.636	0.573	220
ACE2PATHWAY	25	up	48	0.582	0.755	0.436	219
RACCYCDPATHWAY	34	up	59	0.582	0.724	0.525	218
PMLPATHWAY	29	up	76	0.582	0.613	0.336	217
PTENPATHWAY	36	down	36	0.598	0.284	0.504	-212
CHEMICALPATHWAY	44	up	57	0.616	0.648	0.303	205
EGFPATHWAY	55	up	58	0.616	0.727	0.303	203
EIF4PATHWAY	49	down	49	0.616	0.253	0.59	-203
EPHA4PATHWAY	20	down	50	0.616	0.43	0.661	-201
PPARAPATHWAY	100	down	44	0.616	0.204	0.504	-200
P38MAPKPATHWAY	81	up	59	0.616	0.636	0.167	198
IGF1RPATHWAY	24	down	33	0.616	0.613	0.826	-198
TOB1PATHWAY	35	down	57	0.623	0.613	0.661	-195
ERK5PATHWAY	33	up	58	0.628	0.862	0.661	192
IGF1PATHWAY	44	down	41	0.628	0.32	0.661	-191
MAPKPATHWAY	161	up	52	0.637	0.942	0.547	187
THELPERPATHWAY	30	up	77	0.637	0.702	0.547	186
GHPATHWAY	49	down	41	0.648	0.436	0.649	-182
INTRINSICPATHWAY	36	up	53	0.648	0.636	0.256	181
41BBPATHWAY	34	down	50	0.676	0.435	0.718	-172
DCPATHWAY	23	down	39	0.676	0.648	0.649	-171
EGFR_SMRTEPATHWAY	28	down	64	0.676	0.624	0.718	-171
ARAPPATHWAY	44	up	61	0.688	0.578	0.436	165
NTHIPATHWAY	41	up	56	0.688	0.717	0.413	164
CBLPATHWAY	29	down	55	0.688	0.613	0.836	-164
CARM_ERPATHWAY	52	down	48	0.694	0.702	0.973	-161
TELPATHWAY	37	down	49	0.694	0.624	0.929	-160
PITX2PATHWAY	30	down	47	0.705	0.435	0.661	-156
CHREBPPATHWAY	36	down	53	0.705	0.577	0.718	-153
MTA3PATHWAY	27	up	63	0.705	0.613	0.303	152
PTDINSPATHWAY	38	up	47	0.705	0.613	0.489	152
WNTPATHWAY	54	down	46	0.708	0.733	0.973	-149
TOLLPATHWAY	49	up	55	0.708	0.755	0.413	148
STEMPATHWAY	24	down	46	0.708	0.755	0.826	-147
INFLAMPATHWAY	47	up	60	0.708	0.758	0.643	146
INSULINPATHWAY	40	down	45	0.799	0.43	0.823	-124
NKCELLSPATHWAY	32	up	56	0.821	0.862	0.794	115
NO1PATHWAY	56	up	46	0.821	0.862	0.85	113
EEA1PATHWAY	20	up	60	0.821	0.862	0.689	111
UCALPAINPATHWAY	42	up	55	0.821	0.862	0.823	111
IL3PATHWAY	20	up	55	0.821	0.702	0.604	108
EPONFKBPATHWAY	27	up	44	0.821	0.862	0.611	108
IGF1MTORPATHWAY	44	down	43	0.821	0.449	0.823	-104
TRKAPATHWAY	26	down	46	0.821	0.598	0.826	-103
HCMVPATHWAY	29	down	52	0.821	0.52	0.806	-103
PYK2PATHWAY	58	down	48	0.821	0.613	0.721	-101
RAC1PATHWAY	45	down	51	0.821	0.479	0.823	-97
AKAP13PATHWAY	20	up	65	0.821	0.901	0.782	97
NKTPATHWAY	39	up	56	0.821	0.78	0.661	96
GATA3PATHWAY	29	down	62	0.821	0.664	0.87	-96
PDGFPATHWAY	53	up	51	0.821	0.846	0.489	95
GSPATHWAY	21	up	57	0.821	0.981	0.85	95
LONGEVITYPATHWAY	33	up	39	0.821	0.862	0.91	94
ERKPATHWAY	68	up	54	0.821	0.862	0.87	93
MCALPAINPATHWAY	46	down	59	0.821	0.862	0.91	-93
CREMPATHWAY	22	down	55	0.848	0.702	0.883	-84
BCRPATHWAY	75	down	51	0.848	0.755	0.929	-84
KERATINOCYTEPATHWAY	79	down	56	0.864	0.613	0.85	-79
MPRPATHWAY	48	up	56	0.867	0.871	0.853	75
IL12PATHWAY	40	up	55	0.867	0.972	0.661	74
ETSPATHWAY	29	up	52	0.867	0.862	0.833	74
TH1TH2PATHWAY	28	up	61	0.874	0.78	0.823	71
IL6PATHWAY	44	up	48	0.879	0.891	0.579	68
IL2PATHWAY	39	up	56	0.879	0.857	0.55	67
CARM1PATHWAY	30	down	60	0.882	0.702	0.92	-65
CYTOKINEPATHWAY	25	down	40	0.896	0.834	0.973	-60
SHHPATHWAY	21	up	62	0.896	0.755	0.973	59
GLEEVECPATHWAY	40	down	40	0.902	0.557	0.823	-56
CSKPATHWAY	56	up	64	0.925	0.985	0.846	47
AMIPATHWAY	56	up	64	0.925	0.991	0.839	45
CARDIACEGFPATHWAY	38	up	61	0.925	0.985	0.697	44
TCRAPATHWAY	31	up	71	0.925	0.862	0.833	42
FCER1PATHWAY	82	down	45	0.925	0.613	0.823	-42
ERYTHPATHWAY	26	down	58	0.925	0.862	0.973	-41
RASPATHWAY	41	up	51	0.925	0.73	0.971	39
IL5PATHWAY	20	up	60	0.925	0.862	0.91	39
TIDPATHWAY	28	up	57	0.938	0.97	0.883	34
ARENRF2PATHWAY	31	down	55	0.938	0.862	0.832	-33
CDK5PATHWAY	20	up	50	0.941	0.811	0.929	31
AKAPCENTROSOMEPATHWAY	21	up	52	0.945	0.798	0.973	28
METPATHWAY	76	down	53	0.945	0.601	0.823	-27
PLCEPATHWAY	30	up	67	0.947	0.811	0.973	-24
EXTRINSICPATHWAY	20	up	65	0.947	0.766	0.973	-23
GSK3PATHWAY	40	up	47	0.947	0.693	0.929	22
CCR5PATHWAY	41	down	54	0.959	0.871	0.929	-17
ECMPATHWAY	41	down	49	0.959	0.791	0.994	-16
MTORPATHWAY	51	down	51	0.96	0.755	0.894	-14
NFATPATHWAY	103	up	45	0.969	0.537	0.832	-10
TPOPATHWAY	48	up	48	0.969	0.97	0.809	-9
